# Supplementary material for: Machine learning predicts lifespan and suggests underlying causes of death in aging C. elegans
Source: Commun Biol. 2025 Nov 21;8:1630. doi: 10.1038/s42003-025-09012-9 (PMC12638908; doi:10.1038/s42003-025-09012-9)
Supplement: Supplementary file 4 — Supplementary Data 1 [file 42003_2025_9012_MOESM4_ESM.xlsx]

## Sheet: CONTROL_SingleWormAndSpecies (1
Worm	Type	Day	Pharynx	Gonad	Tumor	Yolk	Gut	ObvLifespan
A	Control	1	1	1	1		0.723009	13
A	Control	4	1	2	3		0.456465	13
A	Control	7	4	2	3.5		0.694956	13
A	Control	11	5	3	3.5		0.207555	13
B	Control	1	1	1	1		0.50516	23
B	Control	4	2	1			0.52177	23
B	Control	7	3	2	3		0.355204	23
B	Control	11	3	3	3.5		0.689011	23
B	Control	14	3	3	4		0.618242	23
C	Control	1	2	2	1		0.715986	11
C	Control	7	2	4	3.5		0.396041	11
C	Control	11	4	4	3		0.270614	11
D	Control	1	1	1	1		0.433704	13
D	Control	4	2	2	3		0.442207	13
D	Control	11	5	3	4		0.486736	13
E	Control	1	1	1	1		0.497964	13
E	Control	4	1	1	2		0.689327	13
E	Control	7	4	3	4		0.577054	13
E	Control	11	5		3.5		0.607062	13
F	Control	1	1	1	1		0.683895	13
F	Control	4	2	1	3		0.410272	13
F	Control	7	5	2	4		0.600676	13
F	Control	11	5	4	4		0.49992	13
H	Control	1	1	2	1		0.489126	17
H	Control	4	1	1	1.5		0.831347	17
H	Control	7	2	3	3.5		0.260219	17
H	Control	11	4	4	3		0.359802	17
H	Control	14	4	3	3		0.314578	17
I	Control	1	1	1	1		0.643676	11
I	Control	4	1	2	2		0.546339	11
I	Control	7	2	3	3.5		0.665312	11
I	Control	11	5	4	4		0.476161	11
J	Control	1	1	1	1		0.622598	9
J	Control	4	1	2	3		0.667483	9
J	Control	7	5	2	3		0.654428	9
K	Control	1	1	1	1		0.638187	11
K	Control	4	2	1	3		0.692333	11
K	Control	7	3	2	4.5		0.69249	11
K	Control	11	5	4	4.5		0.374693	11
L	Control	1	1	2	1		0.393731	13
L	Control	4	1	1	4		0.662005	13
L	Control	7	2		3.5		0.296991	13
L	Control	11	5	4	4.5		0.644004	13
M	Control	1	1	1	1		0.552945	13
M	Control	4	1	2	2.5		0.768303	13
M	Control	7	2	2	3		0.406412	13
M	Control	11	3	4	3.5		0.206391	13
N	Control	1	1	1	1		0.679221	17
N	Control	4	2	1	3		0.55204	17
N	Control	7	2	2	4		0.64675	17
N	Control	11	4	4	4.5		0.40325	17
N	Control	14	4	4	4.5		0.372333	17
O	Control	1	1	1	1		0.757934	13
O	Control	4	2	1	3		0.496217	13
O	Control	7	2	2	3		0.568898	13
O	Control	11	5	3	3		0.347443	13
P	Control	1	1	1	1		0.625328	13
P	Control	4	2	1	2.5		0.663156	13
P	Control	7	4	3	4		0.62496	13
P	Control	11	5	5	4		0.164319	13
Q	Control	1	1	1	1		0.522813	17
Q	Control	4	1	2	3		0.51365	17
Q	Control	7	3	2	3		0.350812	17
Q	Control	11	4	4	3		0.486532	17
Q	Control	14	4	4	3		0.257114	17
R	Control	1	1	1	1		0.576473	9
R	Control	4	1	1	2.5		0.443204	9
R	Control	7	3	3	3.5		0.463219	9
S	Control	1	1	2	1		0.497964	13
S	Control	4	1	1	3		0.641206	13
S	Control	7	4	3	3.5		0.612378	13
S	Control	11	5	2	3.5		0.658574	13
T	Control	1	1	1	1		0.308661	13
T	Control	4	1	2	2		0.591441	13
T	Control	7	3	3	4		0.20238	13
T	Control	11	5	4	4		0.163693	13
U	Control	1	1	1	1		0.55648	23
U	Control	4	2	2	3		0.715522	23
U	Control	7	2	2	4		0.661785	23
U	Control	11	2	4	4		0.67536	23
U	Control	14	4	4	4		0.576886	23
V	Control	1	1	1	1	0	0.55	8
V	Control	4	2			2.75074	0.384007	8
V	Control	7	4			35.4401	0.142398	8
W	Control	1	1	1	1	0	0.55	23
W	Control	4	3			45.3773	0.59	23
W	Control	7	3			21.9787	0.39	23
W	Control	11	3			37.6555	0.44	22
W	Control	14	4			37.3274	0	23
X	Control	1	1	1	1	0	0.55	17
X	Control	4	4			16.5773	0.5	17
X	Control	7	4			39.3957	0.2	17
X	Control	11	4			48.8549	0.23	17
X	Control	14	4			18.6606	0	17
Y	Control	1	1	1	1	0	0.55	14
Y	Control	4	2			13.8001	0.58	14
Y	Control	7	4			47.4026	0.51	14
Y	Control	11	4			42.4486	0.12	14
Z	Control	1	1	1	1	0	0.55	18
Z	Control	4	2			9.31202	0.4	18
Z	Control	7	3			28.4449	0.27	18
Z	Control	11	4			33.9597	0.21	18
Z	Control	14	4			25.7535	0	18
AA	Control	1	1	1	1	0	0.55	12
AA	Control	4	3			19.0881	0.42	12
AA	Control	7	3			28.4731	0.32	12
AA	Control	11	5			73.8235	0.34	12
AB	Control	1	1	1	1	0	0.55	10
AB	Control	4	2			6.41324	0.46	10
AB	Control	7	3			12.286	0.17	10
AC	Control	1	1	1	1	0	0.55	21
AC	Control	4	3				0.4	21
AC	Control	7	4			26.2194	0.51	21
AC	Control	11	4			48.677	0.23	21
AC	Control	14	4				0	21
AD	Control	1	1	1	1	0	0.55	9
AD	Control	4	4				0.32	9
AD	Control	7	5			36.898	0.26	9
AE	Control	1	1	1	1	0	0.55	18
AE	Control	4	3				0.45	18
AE	Control	7	4			18.9775	0.22	18
AE	Control	11	4			33.001	0.12	18
AE	Control	14	3				0	18
AF	Control	1	1	1	1	0	0.55	17
AF	Control	4	3				0.46	17
AF	Control	7	3			23.3648	0.13	17
AF	Control	11	3			47.6273	0.18	17
AF	Control	14	3				0	17
AG	Control	1	1	1	1	0	0.55	10
AG	Control	4	3				0.34	10
AG	Control	7	5			60.2254	0.22	10
AI	Control	1	1	1	1	0	0.55	18
AI	Control	4	3				0.45	18
AI	Control	7	3			30.7937	0.23	18
AI	Control	11	4			39.0367	0.18	18
AI	Control	14	4				0	18
AJ	Control	1	1	1	1	0	0.55	23
AJ	Control	4	2	2	1	0	0.66	23
AJ	Control	7	2	2	2	20.8841	0.47	23
AJ	Control	11	3	3	5	5.63192	0.39	23
AJ	Control	14	3	3	5	19.3959	0.4	23
AK	Control	1	1	1	1	0	0.55	23
AK	Control	4	2	3	2	13.3347	0.7	23
AK	Control	7	3	3	3	13.8124	0.31	23
AK	Control	11	3	3	4	21.4883	0.47	23
AK	Control	14	4	4	4	4.97375	0.34	23
AL	Control	1	1	1	1	0	0.55	19
AL	Control	4	2	2	2	1.87202	0.54	19
AL	Control	7	2	2	2	1.21664	0.72	19
AL	Control	11	4	3	3	12.9755	0.59	19
AL	Control	14	5	3	4	18.7457	0.63	19
AM	Control	1	1	1	1	0	0.55	11
AM	Control	4	3	2	2	9.00861	0.55	11
AM	Control	7	4	3	5	20.3669	0.53	11
AN	Control	1	1	1	1	0	0.55	22
AN	Control	4	3	2	2	2.52059	0.53	22
AN	Control	7	4	2	4	0.105434	0.77	22
AN	Control	11	4	3	5	2.63403	0.45	22
AN	Control	14	4			16.4063	0.33	22
AO	Control	1	1	1	1	0	0.55	17
AO	Control	4	3	3	3	0	0.74	17
AO	Control	7	3		4	5.9151	0.22	17
AO	Control	11	4	4	5	34.117	0.3	17
AO	Control	14	4	5	5	13.7535	0.27	17
AP	Control	1	1	1	1	0	0.55	14
AP	Control	4	3	2	3	10.073	0.57	14
AP	Control	7		2	4	7.11797	0.61	14
AP	Control	11	5	4	4	18.7001	0.39	14
AP	Control	14					0	14
AQ	Control	1	1	1	1	0	0.55	14
AQ	Control	4	2	2	2	20.3819	0.43	14
AQ	Control	7		2	3	14.3067	0.47	14
AQ	Control	11	5	3	5	26.2754	0.4	14
AQ	Control	14					0	14
AR	Control	1	1	1	1	0	0.55	10
AR	Control	4	2	3	3	23.5869	0.52	10
AR	Control	7		3	5	20.824	0.36	10
AS	Control	1	1	1	1	0	0.55	11
AS	Control	4	2	2	2	6.00002	0.52	11
AS	Control	7		3	4	27.4979	0.39	11
AT	Control	1	1	1	1	0	0.55	11
AT	Control	4	3	2	2	12.4682	0.58	11
AT	Control	7		3	5	43.5986	0.38	11
AU	Control	1	1	1	1	0	0.55	11
AU	Control	4	2	2	2	4.73129	0.6	11
AU	Control	7		3	4	2.24733	0.73	11
AV	Control	1	1	1	1	0	0.55	10
AV	Control	4	2	3	3	6.79336	0.48	10
AV	Control	7		4	5	12.022	0.35	10
AW	Control	1	1	1	1	0	0.55	14
AW	Control	4	2	3	2	10.6261	0.7	14
AW	Control	7		3	3	18.0721	0.46	14
AX	Control	1	1	1	1	0	0.55	21
AX	Control	4	2	2	3	11.0445	0.65	21
AX	Control	7	3	3	3	14.9642	0.42	21
AX	Control	11	4	3	4	47.765	0.15	21
AX	Control	14	4	4	4	29.9148	0.36	21
AY	Control	1	1	1	1	0	0.55	23
AY	Control	4	3	2	2	6.79247	0.55	23
AY	Control	7	4	3	3	18.6757	0.48	23
AY	Control	11	4	4	4	27.2315	0.4	23
AY	Control	14	4	4	4	35.0395	0.33	23
AZ	Control	1	1	1	1	0	0.55	15
AZ	Control	4	2	2	2	7.56231	0.34	15
AZ	Control	7	3	3	3	33.1236	0.27	15
AZ	Control	11	4	2	3	34.9372	0.43	15
AZ	Control	14	5	4	5	62.0085	0.34	15
BA	Control	1	1	1	1	0	0.55	14
BA	Control	4	4	3	2	15.4237	0.48	14
BA	Control	7	4	3	4	24.2399	0.26	14
BA	Control	11	4	5	5	29.3961	0.23	14
BB	Control	1	1	1	1	0	0.55	21
BB	Control	4	3	2	2	17.7499	0.5	21
BB	Control	7	4	4	3	25.9716	0.48	21
BB	Control	11	3	3	3	34.7431	0.49	21
BB	Control	14	4	4	3	43.7029	0.15	21
BC	Control	1	1	1	1	0	0.55	13
BC	Control	4	2	2	2	10.1427	0.58	13
BC	Control	7	4	2	3	15.9568	0.47	13
BC	Control	11	4	4	4	25.5364	0.3	13
BD	Control	1	1	1	1	0	0.55	13
BD	Control	4	2	2	2	7.93532	0.66	13
BD	Control	7	4	3	4	16.4937	0.38	13
BD	Control	11	5			6.38631	0.49	13
BE	Control	1	1	1	1	0	0.55	21
BE	Control	4	3	2	3	22.7212	0.45	21
BE	Control	7	3	3	3	21.887	0.48	21
BE	Control	11	3	4	4	47.9889	0.2	21
BE	Control	14	4	4	4	25.0495	0.44	21
