# Supplementary material for: Machine learning predicts lifespan and suggests underlying causes of death in aging C. elegans
Source: Commun Biol. 2025 Nov 21;8:1630. doi: 10.1038/s42003-025-09012-9 (PMC12638908; doi:10.1038/s42003-025-09012-9)
Supplement: Supplementary file 5 — Supplementary Data 2 [file 42003_2025_9012_MOESM5_ESM.xlsx]

## Sheet: sheet 1
Type	Day	Pharynx	Gonad	Tumor	Yolk	Gut	ObvLifespan
15C	1	1	1	1	1.55789	0.213254	31.7757
15C	1	1	1	1	1.37539	0.529465	31.7757
15C	1	1	1	1	1.62049	0.206028	31.7757
15C	1	2	1	1	0.343779	0.569468	31.7757
15C	1	1	1	1	0.565975	0.672653	31.7757
15C	1	1	1	1	0	0.602286	31.7757
15C	1	1	1	1	0.54218	0.541578	31.7757
15C	1	1	1	1	0.129777	0.581075	31.7757
15C	1	1	1	1	0	0.561609	31.7757
15C	1	1	1	1	0	0.58772	31.7757
15C	1	1	1	1	0	0.537467	31.7757
15C	1	1	1	1	0	0.63475	31.7757
15C	1	1	1	1			31.7757
15C	4	2	1	1	1.99102	0.572955	31.7757
15C	4	2	1	1	3.01272	0.758366	31.7757
15C	4	2	1	1	4.5866	0.67736	31.7757
15C	4	1	1	1	0	0.727627	31.7757
15C	4	2	1	1	1.75408	0.634573	31.7757
15C	4	1	1	1	0.311787	0.666206	31.7757
15C	4	1	1	1	1.65397	0.686539	31.7757
15C	4	2	1	1	0.292389	0.733915	31.7757
15C	4	3	1	1	0	0.698009	31.7757
15C	4	2	1	2	1.3239	0.738815	31.7757
15C	4	1	1	2	3.73336	0.750737	31.7757
15C	4	3	1	1	4.0411	0.685851	31.7757
15C	4	2	1	2	0	0.642797	31.7757
15C	7	4	2	2	6.14325	0.422594	31.7757
15C	7	3	3	2	12.2576	0.557671	31.7757
15C	7	3	1	2	12.4747	0.633462	31.7757
15C	7	4	2	1	8.01583	0.351701	31.7757
15C	7	3	1	1	5.65362	0.611844	31.7757
15C	7	2	2	2	27.9061	0.465469	31.7757
15C	7	3	2	1	3.97412	0.508814	31.7757
15C	7	3	2	1	20.0316	0.63875	31.7757
15C	7	2	2	1	18.5269	0.667785	31.7757
15C	7	3	2	2	13.1429	0.691128	31.7757
15C	7	4	2	3	19.6203	0.642863	31.7757
15C	7	3	3	2	28.8183	0.543862	31.7757
15C	7	4	2	3	23.3649	0.688716	31.7757
15C	7	4	3	3	24.8738	0.57566	31.7757
15C	7	3	2	2	34.4316	0.531337	31.7757
15C	7	3	2	3	11.0721	0.687081	31.7757
15C	7	3	3	3	7.93652	0.565107	31.7757
15C	7	4	3	3	12.3736	0.707733	31.7757
15C	7	4	3	3	15.5964	0.703345	31.7757
15C	7	4	2	3	24.4753	0.621957	31.7757
15C	7	3	2	3	32.2002	0.613406	31.7757
15C	9	2	1	2	24.7992	0.43184	31.7757
15C	9	3	3	3	35.5836	0.366808	31.7757
15C	9	5	2	3	20.833	0.476086	31.7757
15C	9	2	1	3	26.7358	0.239035	31.7757
15C	9	2	2	3	29.5867	0.529636	31.7757
15C	9	3	3	3	15.7765	0.348782	31.7757
15C	9	2	2	3	21.7748	0.558976	31.7757
15C	9	4	3	2	13.9912	0.358286	31.7757
15C	9	5	2	2	26.3795	0.632416	31.7757
15C	9	3	1	2	30.0867	0.622747	31.7757
15C	9	1	3	3	25.8335	0.610525	31.7757
15C	9	4	4	3	25.5701	0.626969	31.7757
15C	9	5	4	3	25.709	0.704292	31.7757
15C	9	2	1	2	31.1307	0.492941	31.7757
15C	9	3	3	3	49.5464	0.343987	31.7757
15C	9	2	3	2	33.5405	0.526488	31.7757
15C	9	4	3	2	16.0873	0.718871	31.7757
15C	9	4	2	3	12.1843	0.711792	31.7757
15C	9	4	3	3	34.906	0.453812	31.7757
15C	9	5		3	25.1099	0.645177	31.7757
15C	11	4	4	2	15.4834	0.369477	31.7757
15C	11	3	3	3	20.447	0.379911	31.7757
15C	11	3	3	2	35.6025	0.34909	31.7757
15C	11	2	3	2	31.677	0.444841	31.7757
15C	11	3	3	4	12.4256	0.551167	31.7757
15C	11	3	3	3	24.2408	0.357504	31.7757
15C	11	4	3	2	17.2213	0.388922	31.7757
15C	11	3	3	3	23.0172	0.433031	31.7757
15C	11	3	2	3	20.1959	0.491826	31.7757
15C	11	3	3	3	15.7181	0.345911	31.7757
15C	11	4	4	3	24.9718	0.768845	31.7757
15C	11	3	3	3	42.8018	0.365025	31.7757
15C	11	4	3	2	27.4189	0.258576	31.7757
15C	11	4	4	5	39.9969	0.622144	31.7757
15C	11	4	4	3	27.4125	0.458035	31.7757
15C	11	3	4	4	32.0354	0.24869	31.7757
15C	11	3	4	3	31.8918	0.221789	31.7757
15C	11	4	3	5	35.3572	0.630961	31.7757
15C	11	3	2	3	24.5958	0.544962	31.7757
15C	11	2	3	4	35.4086	0.395853	31.7757
15C	14	4	4	3	39.939	0.390323	31.7757
15C	14	4	2	3	39.8706	0.38255	31.7757
15C	14	3	4	3	50.5377	0.498298	31.7757
15C	14	2	3	3	36.1124	0.240042	31.7757
15C	14	2	4	4	27.2029	0.396433	31.7757
15C	14	4	1	3	27.4189	0.189044	31.7757
15C	14	5	3	5	7.48005	0.589986	31.7757
15C	14	2	5	5	23.4902	0.243081	31.7757
15C	14	4	4	4	13.4391	0.421814	31.7757
15C	14	4	4	3	30.1902	0.551021	31.7757
15C	14	4	4		33.1608	0.102438	31.7757
15C	14	4	4	4	71.2333	0.506268	31.7757
15C	14	3	4	3	32.0914	0.385965	31.7757
15C	14	5	5	4	39.7304	0.526608	31.7757
15C	14	4	4	5	42.4261	0.219183	31.7757
15C	14	5	5	4	41.409	0.604809	31.7757
15C	14	4	4	4	31.5502	0.463922	31.7757
15C	14	4	5	4	53.0198	0.463455	31.7757
15C	14	3	5	5	55.7588	0.521076	31.7757
15C	14	5	4	3	44.2149	0.243689	31.7757
15C	14	4	3	5	27.2876	0.51469	31.7757
20C	1	1	1	1	0.204052	0.615758	20.3
20C	1	1	1	1	0	0.639348	20.3
20C	1	1	1	1	0.0985991	0.504678	20.3
20C	1	1	1	1	0.161948	0.716506	20.3
20C	1	1	1	1	0.947209	0.602644	20.3
20C	1	1	1	1	5.32251	0.664526	20.3
20C	1	1	1	2	4.54768	0.59222	20.3
20C	1	1	1	1	0	0.713783	20.3
20C	1	1	1	1	6.4146	0.672276	20.3
20C	1	1	1	1	5.1368	0.738853	20.3
20C	4	2	1	1	5.46901	0.454209	20.3
20C	4	1	2	1	4.77319	0.466761	20.3
20C	4	3	1	1	1.2241	0.254442	20.3
20C	4	3	1	2	8.35141	0.286468	20.3
20C	4	2	1	1	5.21557	0.407698	20.3
20C	4	2	3	2	3.13535	0.363874	20.3
20C	4	2	2	2	30.9594	0.392225	20.3
20C	4	2	2	2	7.53011	0.424416	20.3
20C	4	2	1	1	20.3351	0.304022	20.3
20C	4	2	2	1	35.3588	0.378296	20.3
20C	4	2	2	1	9.41557	0.326963	20.3
20C	4	4	1	2	12.6654	0.516412	20.3
20C	4	2	1	2	9.02715	0.537252	20.3
20C	4	3	2	2	27.8828	0.483363	20.3
20C	4	1	3	1	21.0675	0.597386	20.3
20C	4	1	2	2	15.3779	0.672299	20.3
20C	7	4	4	2	29.5036	0.199889	20.3
20C	7	3	3	1	21.9396	0.221769	20.3
20C	7	2	3	2	37.0434	0.330286	20.3
20C	7	4	3	2	14.4985	0.36688	20.3
20C	7	3	3	2	7.89435	0.302556	20.3
20C	7	3	4	2	21.1584	0.21939	20.3
20C	7	4	4	1	28.7915	0.359801	20.3
20C	7	3	3	2	40.8988	0.310913	20.3
20C	7	4	4	2	8.71587	0.280358	20.3
20C	7	4	3	2	6.64363	0.185868	20.3
20C	7	4	3	3	6.14607	0.208017	20.3
20C	7	3	3		21.2991	0.486363	20.3
20C	7	3	4	4	29.3871	0.443348	20.3
20C	7	3	3	3	34.8402	0.546298	20.3
20C	7	5	4	3	40.9477	0.442151	20.3
20C	7	3	3	3	35.2665	0.364945	20.3
20C	7	3	4	3	16.8222	0.511449	20.3
20C	7	4	3	3	47.4043	0.426337	20.3
20C	7	3	3	3	22.7639	0.601057	20.3
20C	7	3		2	14.8145	0.373415	20.3
20C	7	3		1	16.97	0.511502	20.3
20C	7	3		3	14.9201	0.405482	20.3
20C	9	4	3	3	18.4953	0.319003	20.3
20C	9	4	5	4	8.93985	0.416935	20.3
20C	9	4	5	4	42.2496	0.300331	20.3
20C	9	4	5	3	44.6002	0.36375	20.3
20C	9	4	5	5	50.497	0.576924	20.3
20C	9	4	4	4	34.2708	0.415298	20.3
20C	9	4	4	4	42.0776	0.286809	20.3
20C	9	4	4	2	45.7368	0.114124	20.3
20C	9	4	5	4	30.8414	0.25159	20.3
20C	9	1	4	5	67.7328	0.150986	20.3
20C	9	3	2	5		0.237608	20.3
20C	9	2	4			0.309276	20.3
20C	9	4	3	3	35.5195	0.458862	20.3
20C	9	4	1	5	29.8853	0.410912	20.3
20C	9	4	4	3	22.5477	0.230047	20.3
20C	9	2	3	3	30.2354	0.327513	20.3
20C	9	4	4	3	54.6905	0.156949	20.3
20C	9	4	4	3	45.7639	0.498168	20.3
20C	9	3	5	2	24.9358	0.412385	20.3
20C	9	3	4	4	20.1213	0.431754	20.3
20C	9	2	3	3	32.9085	0.220988	20.3
20C	9	5	3		33.8746	0.41682	20.3
20C	11	4	4	4	30.6023	0.0890169	20.3
20C	11	4	5	4	31.9311	0.335377	20.3
20C	11	4	4	3	19.9223	0.261945	20.3
20C	11	3	3	3	61.0919	0.33239	20.3
20C	11	2	5	4	35.2739	0.331944	20.3
20C	11	3	3	3	56.208	0.0965433	20.3
20C	11	5	4	4	38.2577	0.215166	20.3
20C	11	4	4	4	32.6595	0.372061	20.3
20C	11	4	4	3	46.7203	0.233172	20.3
20C	11	4	3	4	51.5479	0.265349	20.3
20C	11	2	3	4	24.6387	0.264945	20.3
20C	11	4	4	4	39.4771	0.0988269	20.3
20C	11	4	3	3	59.0405	0.177804	20.3
20C	11	4	2	2	36.8781	0.282678	20.3
20C	11	3	3	3	43.2143	0.521706	20.3
20C	11	4	4	4	8.02531	0.534198	20.3
20C	11	4	4	5	46.8368	0.418653	20.3
20C	11	2	5	5	64.4253	0.447698	20.3
20C	11	4	3	4	25.0595	0.628574	20.3
20C	11	4	5	5	26.1869	0.210638	20.3
20C	14	4	3	4	42.569	0.173302	20.3
20C	14	4	4	5	38.645	0.123714	20.3
20C	14	4	5	3	55.7085	0.185092	20.3
20C	14	4	5	4	52.4447	0.201311	20.3
20C	14	4	5	3	42.3941	0.0912051	20.3
20C	14	4	4	5	36.0599	0.365538	20.3
20C	14	4	4	4	68.0332	0.227188	20.3
20C	14	4	4	3	34.9019	0.317993	20.3
20C	14	4	5	4	37.1298	0.154281	20.3
20C	14	4	5	4	40.7814	0.294756	20.3
20C	14	4	5	5	53.549	0.410168	20.3
20C	14	5	5	4	53.2292	0.246595	20.3
20C	14	5	4	5	35.2183	0.326438	20.3
20C	14	5	5	5	57.6058	0.259115	20.3
20C	14	5	4	4	48.128	0.188092	20.3
20C	14	5	5	5	53.4606	0.320463	20.3
20C	14	5	5	3	37.7666	0.249516	20.3
20C	14	5	4	4	38.2585	0.26227	20.3
20C	14	4	3	4	51.6554	0.109116	20.3
20C	14	5	4	4	63.4548	0.267569	20.3
25C	1	1	2	1	2.4838	0.494938	17.0406
25C	1	2	1	1	0.116197	0.398638	17.0406
25C	1	1	1	1	0.583473	0.244367	17.0406
25C	1	1	1	1	0.473257	0.666747	17.0406
25C	1	1	1	1	0.935432	0.628404	17.0406
25C	1	1	1	2	1.92527	0.530726	17.0406
25C	1	1	1	1	8.41341	0.608977	17.0406
25C	1	2	1	1	2.53907	0.464005	17.0406
25C	1	1	1	3	6.96907	0.496147	17.0406
25C	1	3	2	1	2.85571	0.496722	17.0406
25C	1	1	1	1	8.1149	0.572873	17.0406
25C	4	4	4	4	21.897	0.33332	17.0406
25C	4	4	4	4	22.1858	0.185728	17.0406
25C	4	2	5	4	17.4322	0.153908	17.0406
25C	4	4	3	4	10.2556	0.475794	17.0406
25C	4	4	3	3	12.1967	0.41699	17.0406
25C	4	4	2	4	9.58756	0.121601	17.0406
25C	4	4	4	3	40.0557	0.242468	17.0406
25C	4	4	4	4	22.8128	0.326998	17.0406
25C	4	2	4	3	23.0284	0.421004	17.0406
25C	4	3	2	3	8.715	0.424902	17.0406
25C	4	2	1	2	0.88308	0.527816	17.0406
25C	4	3	2	2	26.4749	0.480325	17.0406
25C	4	3	3	2	16.5073	0.343465	17.0406
25C	4	3	3	3	36.2324	0.424562	17.0406
25C	7	4	4	3	13.0064	0.253741	17.0406
25C	7	4	4	4	43.5302	0.13795	17.0406
25C	7	4	3	3	0.527845	0.325865	17.0406
25C	7	4	3	4	41.2144	0.0881767	17.0406
25C	7	4	5	2	18.4863	0.120245	17.0406
25C	7	4	5	3	7.7138	0.0998703	17.0406
25C	7	4	5	3	47.5601	0.148485	17.0406
25C	7	3	3	3	40.4619	0.0864605	17.0406
25C	7	4	5	3	54.1336	0.0662796	17.0406
25C	7	4	3	4	22.2514	0.172893	17.0406
25C	7	4	3	3	41.531	0.524192	17.0406
25C	7	4	3	3	33.0334	0.331908	17.0406
25C	7	2	4	3	40.676	0.371347	17.0406
25C	7	2	5	3	31.9973	0.316007	17.0406
25C	7	4	5	3	23.4049	0.481728	17.0406
25C	7	5	3	3	33.544	0.485885	17.0406
25C	7	3	5	3	38.9984	0.504581	17.0406
25C	7	3	5	3	38.6492	0.634962	17.0406
25C	7	5	2	4	35.4384	0.402762	17.0406
25C	7	4	2	3	23.4533	0.527284	17.0406
25C	9	3	3	1	56.1884	0.0806689	17.0406
25C	9	4	5	4	30.0721	0.16684	17.0406
25C	9	4	4	2	25.7631	0.346662	17.0406
25C	9	4	2	4	20.3651	0.173706	17.0406
25C	9	4	4	3	59.3056	0.301715	17.0406
25C	9	2	2	2	38.8892	0.189211	17.0406
25C	9	4	4	2	35.1932	0.463546	17.0406
25C	9	3	5	3	35.1517	0.37688	17.0406
25C	9	4	5	4	28.1082	0.347541	17.0406
25C	9	3	3	4	33.6121	0.0964312	17.0406
25C	9	3	2	3	22.2635	0.343265	17.0406
25C	9	4	3	4	18.5426	0.278966	17.0406
25C	9	4	3	4	37.7722	0.228488	17.0406
25C	9	4	3			0.471476	17.0406
25C	9	4	4	3	27.9975	0.221732	17.0406
25C	9	3	2	3	49.9549	0.396379	17.0406
25C	9	4	2	3	32.5445	0.0925618	17.0406
25C	9	4	5	3	33.0205	0.364341	17.0406
25C	9	2	3	2	35.3607	0.173739	17.0406
25C	9	3	4	3	33.698	0.519675	17.0406
25C	9	4	5	3	44.2813	0.287892	17.0406
25C	9	4	4	3	47.7003	0.302408	17.0406
25C	9	3	3	3	32.7993	0.148865	17.0406
25C	9	2	5	3	51.155		17.0406
25C	9	3	3	3	21.4897		17.0406
25C	11	4	5	4	36.3072	0.157255	17.0406
25C	11	5	5	4	30.8267	0.281983	17.0406
25C	11	4	4	3	25.3075	0.333428	17.0406
25C	11	4	4	4	21.9535	0.147529	17.0406
25C	11	4	4	3	44.9823	0.36649	17.0406
25C	11	4	5	3	38.3862	0.177383	17.0406
25C	11	4	5	3	33.2726	0.334342	17.0406
25C	11	4	3	4	46.3917	0.271965	17.0406
25C	11	4	5	4	28.9131	0.261537	17.0406
25C	11	4	4	3	30.069	0.335379	17.0406
25C	11	3	4	3	40.1533	0.336789	17.0406
25C	11	4	4	3	49.3123	0.414187	17.0406
25C	11	4	4	3	73.4768	0.390703	17.0406
25C	11	3	4	3	64.5502	0.343446	17.0406
25C	11	4	4	4	31.2052	0.370886	17.0406
25C	11	4	3	4	43.1556	0.397194	17.0406
25C	11	4	5	3	23.7979	0.221319	17.0406
25C	11	4	5	3	64.0513	0.245525	17.0406
25C	11	3	5	3	77.3646	0.175787	17.0406
25C	11	4	5	3	50.013	0.30399	17.0406
25C	14	4	4	4	53.6509	0.236307	17.0406
25C	14	4	5	4	16.7019	0.142935	17.0406
25C	14	4	4	3	65.7183	0.280609	17.0406
25C	14	3	3	3	47.6116	0.303939	17.0406
25C	14	3	4	3	49.3582	0.288252	17.0406
25C	14	5	2	3	38.5609	0.0751152	17.0406
25C	14	4	4	3	38.5609	0.152407	17.0406
25C	14	3	3	3	29.0623	0.375405	17.0406
25C	14	5	4	3	57.5953	0.320908	17.0406
25C	14	5	5	3	72.9285	0.286342	17.0406
25C	14	4	5	3	33.3441	0.367922	17.0406
25C	14	4	5	3	68.7054	0.148106	17.0406
25C	14	3	4	3		0.224418	17.0406
fem	1	1	1	2	0.66677	0.62963	20
fem	1	1	1	2	0.679349	0.587698	20
fem	1	1	1	2	1.22637	0.552396	20
fem	1	1	1	2	2.32934	0.63743	20
fem	1	1	1	2	2.41847	0.612616	20
fem	1	1	1	2	1.9687	0.609141	20
fem	1	1	2	2	2.16145	0.621019	20
fem	1	1	1	2	4.0194	0.567068	20
fem	1	1	1	2	4.11825	0.71396	20
fem	1	1	1	2	5.6797	0.622982	20
fem	1	1	1	2	1.20579	0.631436	20
fem	1	1	1	2	1.37036	0.627781	20
fem	1	1	1	2	2.42302	0.621669	20
fem	1	1	1	2	3.35752	0.560049	20
fem	1	1	1	2	7.48058	0.681795	20
fog	1	1	1	2	2.05089	0.545379	20
fog	1	1	1	2	2.30057	0.600405	20
fog	1	1	2	2	2.39966	0.587504	20
fog	1	1	1	2	2.83314	0.586308	20
fog	1	1	1	2	3.22636	0.526041	20
fog	1	1	1	2	2.47558	0.481261	20
fog	1	1	1	2	3.55482	0.621457	20
fog	1	1	1	2	5.02523	0.587857	20
fog	1	1	2	2	6.03229	0.620668	20
fog	1	2	1	2	6.85949	0.63384	20
fog	1	1	1	2	1.98915	0.622647	20
fog	1	1	1	2	3.21818	0.71898	20
fog	1	1	1	2	4.34749	0.548303	20
fog	1	1	1	2	4.93466	0.494448	20
fog	1	1	1	2	5.51059	0.566657	20
fem	4	2	3	3	4.55523	0.588238	20
fem	4	2	4	4	6.82555	0.5783	20
fem	4	2	2	2	15.7617	0.612052	20
fem	4	2	2	2	17.3528	0.650431	20
fem	4	3	1	3	17.6874	0.598717	20
fem	4	3	2	3	1.24582	0.622039	20
fem	4	1	3	4	4.03135	0.633024	20
fem	4	2	2	1	6.6075	0.550985	20
fem	4	2	2	4	9.29174	0.65932	20
fem	4	4	2	4	12.1817	0.701939	20
fem	4	2		4	1.23747	0.614291	20
fem	4	5	2	3	2.80272	0.424044	20
fem	4	5	2	4	4.28414	0.510962	20
fem	4		1	4	9.37984	0.510862	20
fem	4	2	1	4	12.9116	0.638953	20
fog	4	2	3	4	4.43485	0.455522	20
fog	4	2	3	4	4.54781	0.562131	20
fog	4	2	2	3	6.91627	0.605408	20
fog	4	2	1	4	13.7208	0.673418	20
fog	4	1	2	3	24.1727	0.578775	20
fog	4	2	3	3	6.61558	0.604097	20
fog	4	3	2	2	8.62993	0.274933	20
fog	4	2	3	4	9.25843	0.261886	20
fog	4	3	2	4	10.4284	0.576427	20
fog	4	2	2	4	32.6275	0.613937	20
fog	4	1	2	3	8.62981	0.512255	20
fog	4	2	1	4	11.6753	0.526077	20
fog	4	2	2	4	13.9371	0.538196	20
fog	4	2	3	4	15.2014	0.531707	20
fog	4	1	2	3	21.8773	0.450932	20
fem	7	2	1	3	3.25893	0.559244	20
fem	7	4	2	4	5.71912	0.539077	20
fem	7	5	1	4	22.0781	0.648657	20
fem	7	2	2	4	27.6418	0.520238	20
fem	7	5	5	2	28.39	0.550661	20
fem	7	5	2	3	6.82945	0.657281	20
fem	7	3	3	4	10.8551	0.555249	20
fem	7	5	2	3	13.5821	0.519089	20
fem	7	3	2	4	19.9627	0.548805	20
fem	7	4	1	4	21.3355	0.472417	20
fem	7	2	2	2	3.62918	0.535149	20
fem	7	5	3	4	8.48174	0.257937	20
fem	7	3	4	4	13.6902	0.58994	20
fem	7	3		5	14.0455	0.542048	20
fem	7	5		4	40.5939	0.511447	20
fog	7	2	3	4	3.91157	0.512447	20
fog	7	3	5	4	14.1984	0.541228	20
fog	7	4	3	4	15.3055	0.517787	20
fog	7	3	2	3	15.6676	0.498968	20
fog	7	2	3	4	16.8699	0.547276	20
fog	7	3	2	4	4.53397	0.541566	20
fog	7	4	3	4	12.1221	0.577654	20
fog	7	3	3	3	22.1992	0.510795	20
fog	7	5	5	5	25.8665	0.532219	20
fog	7	3	4	4	27.2365	0.557296	20
fog	7	2	3	3	9.17385	0.527997	20
fog	7	4	1	3	9.3897	0.667033	20
fog	7	4	2	4	12.4186	0.469494	20
fog	7	3	3	4	12.5284	0.17433	20
fog	7	3	3	5	28.9325	0.473679	20
fem	11	3	3	3	16.1513	0.52185	20
fem	11	4	3	3	17.2946	0.531604	20
fem	11	4	4	3	17.9983	0.451139	20
fem	11	5	3	4	18.2503	0.264114	20
fem	11	4	3	4	22.1069	0.153328	20
fem	11		2	3	35.6954		20
fem	11	4	4	5	11.2563	0.604833	20
fem	11	4	4	3	14.6615	0.566301	20
fem	11	4	3	3	21.2725	0.446536	20
fem	11	3	3	4	22.8832	0.414108	20
fem	11	4	2	3	25.4147	0.358897	20
fem	11	5	2	4	36.4769	0.34472	20
fem	11	5	1	3	6.77374	0.224421	20
fem	11	4	1	2	7.80992	0.415984	20
fem	11	1	2	4	8.64054	0.278118	20
fem	11	4		3	33.5296	0.360644	20
fog	11	4	4	3	11.9029	0.123799	20
fog	11	4	3	4	20.3944	0.42458	20
fog	11	4	4	4	21.998	0.457284	20
fog	11	3	4	3	26.8384	0.615335	20
fog	11	4	3	3	35.8678	0.138323	20
fog	11	3	4	3	12.8368	0.108101	20
fog	11	3	4	4	14.9049	0.570944	20
fog	11	4	3	3	17.7512	0.46264	20
fog	11	4	4	3	30.3747	0.275654	20
fog	11	3	2	4	34.9375	0.358031	20
fog	11	4	2	4	16.7485	0.481699	20
fog	11	3	3	3	20.7649	0.460632	20
fog	11	4	1	4	21.3761	0.402484	20
fog	11	3	3	3	25.2528	0.312673	20
fog	11	4	1	4	26.7452	0.341648	20
fem	14	3	5	4	10.6007	0.518832	20
fem	14	4	4	4	14.4696	0.208896	20
fem	14	4	1	3	17.5706	0.439867	20
fem	14	4	2	3	33.8895	0.306849	20
fem	14	4	3	3	36.071	0.387125	20
fem	14	4	4	4	14.0735	0.527101	20
fem	14	4	2	4	17.2798	0.414268	20
fem	14	4	3	3	21.3749	0.586642	20
fem	14	3	5	3	21.6067	0.297815	20
fem	14	5	2	3	23.9194	0.547776	20
fem	14	4	1	4	15.2362	0.37897	20
fem	14	4	1	4	26.0203	0.208907	20
fem	14	4	3	3	26.5923	0.379621	20
fem	14	4	3	4	38.077	0.253273	20
fem	14	5	3	4	50.5882	0.234918	20
fog	14	4	3	3	5.74827	0.590005	20
fog	14	4	2	4	8.97643	0.551693	20
fog	14	4	4	4	10.3561	0.49454	20
fog	14	4	4	3	10.4692	0.435122	20
fog	14	4	4	5	16.6822	0.38484	20
fog	14		5	3	19.0175	0.355704	20
fog	14		3	4	22.5361	0.339299	20
fog	14		3	3	22.9874	0.337024	20
fog	14		3	3	23.3817	0.327165	20
fog	14		3	3	24.5451	0.284473	20
fog	14		3	3	25.0148	0.221371	20
fog	14		3	3	31.0869	0.198941	20
fog	14		4	3	32.6428	0.192454	20
fog	14		3	3	33.3436		20
fog	14		2	5	38.7495		20
fog	14	4				0.355704	20
fog	14	4				0.198941	20
fog	14	4				0.49454	20
fog	14	4				0.284473	20
fog	14	4				0.337024	20
fog	14	5				0.327165	20
fog	14	4				0.590005	20
fog	14	5				0.192454	20
fog	14	4					20
fog	14	4					20
CB4037	1	1		2	20.2436	0.516849	17.7
CB4037	1	1		2	13.0062	0.39836	17.7
CB4037	1	1		2	21.1566	0.469552	17.7
CB4037	1	1		2	22.604	0.406959	17.7
CB4037	1	2		2	15.8312	0.467321	17.7
CB4037	1	1		2	15.4834	0.448991	17.7
CB4037	1	1					17.7
CB4037	1	1					17.7
CB4037	1	1					17.7
CB4037	1	1					17.7
CB4037	1	2					17.7
SS104	1	2		2	8.62153	0.445941	15.7
SS104	1	2		2	12.3606	0.477702	15.7
SS104	1	1		2	25.3249	0.351493	15.7
SS104	1	1		2	7.4567	0.482394	15.7
SS104	1	2		2	10.5313	0.463051	15.7
SS104	1	1		2	8.62871	0.552462	15.7
SS104	1	1					15.7
SS104	1	1					15.7
SS104	1	1					15.7
SS104	1	3					15.7
SS104	1	1					15.7
CB4037	4	2		2	30.1241	0.491067	17.7
CB4037	4	3		2	27.7744	0.431132	17.7
CB4037	4	3		2	21.3962	0.347115	17.7
CB4037	4	3		2	30.5454	0.421121	17.7
CB4037	4	2		2	30.7364	0.393775	17.7
CB4037	4	2		2	37.0989	0.383832	17.7
CB4037	4	2		2	33.1019	0.384418	17.7
CB4037	4	3		2	29.1505	0.459418	17.7
CB4037	4	3		2	27.4316	0.409105	17.7
CB4037	4	3		2	30.8104	0.395435	17.7
CB4037	4	2		2	26.8686	0.383565	17.7
CB4037	4	2		2	23.068	0.425111	17.7
CB4037	4	3		2	26.0826	0.502055	17.7
CB4037	4	2		2	29.2007		17.7
CB4037	4	1					17.7
CB4037	4	1					17.7
CB4037	4	1					17.7
CB4037	4	2					17.7
CB4037	4	1					17.7
CB4037	4	2					17.7
CB4037	4	1					17.7
CB4037	4	2					17.7
CB4037	4	1					17.7
CB4037	4	4					17.7
SS104	4	3		2	23.6908	0.502344	15.7
SS104	4	2		2	22.7752	0.457261	15.7
SS104	4	3		2	20.9005	0.366917	15.7
SS104	4	2		2	15.3526	0.318129	15.7
SS104	4	2		2	13.9498	0.42723	15.7
SS104	4	2		2	23.8484	0.452859	15.7
SS104	4	2		2	23.5119	0.47363	15.7
SS104	4	2		2	26.4797	0.347557	15.7
SS104	4	2		2	19.7068	0.459064	15.7
SS104	4	3		2	19.6395	0.421363	15.7
SS104	4	3		2	18.3867	0.515509	15.7
SS104	4	2					15.7
SS104	4	1					15.7
SS104	4	1					15.7
SS104	4	3					15.7
SS104	4	2					15.7
SS104	4	3					15.7
SS104	4	3					15.7
SS104	4	2					15.7
SS104	4	1					15.7
SS104	4	2					15.7
CB4037	7	3		2	25.1012	0.285117	17.7
CB4037	7	3		2	34.5949	0.407571	17.7
CB4037	7	5		2	27.1897	0.332882	17.7
CB4037	7	4		2	23.7551	0.292345	17.7
CB4037	7	3		2	21.7003	0.215949	17.7
CB4037	7	4		2	44.6429	0.336385	17.7
CB4037	7	5		2	36.0979	0.402419	17.7
CB4037	7	4		2	25.7298	0.316358	17.7
CB4037	7	2		2	36.773	0.397544	17.7
CB4037	7	3		2	41.7745	0.438836	17.7
CB4037	7	3		2	30.9174		17.7
CB4037	7	4					17.7
CB4037	7	4					17.7
CB4037	7	2					17.7
CB4037	7	5					17.7
CB4037	7	5					17.7
CB4037	7	4					17.7
CB4037	7	2					17.7
CB4037	7	3					17.7
SS104	7	3		2	20.056	0.354575	15.7
SS104	7	3		2	37.3486	0.294854	15.7
SS104	7	3		2	17.8428	0.436658	15.7
SS104	7	3		2	21.9657	0.376071	15.7
SS104	7	4		2	27.6637	0.317805	15.7
SS104	7	3		2	19.3962	0.413884	15.7
SS104	7	3		2	20.2616	0.359995	15.7
SS104	7	3		2	30.5546	0.402074	15.7
SS104	7	2		2	24.7504	0.414446	15.7
SS104	7	4		2	22.0821	0.36344	15.7
SS104	7	3		2		0.384423	15.7
SS104	7	4					15.7
SS104	7	2					15.7
SS104	7	4					15.7
SS104	7	4					15.7
SS104	7	5					15.7
SS104	7	2					15.7
SS104	7	4					15.7
SS104	7	4					15.7
SS104	7	4					15.7
CB4037	11	4		2	45.8927	0.286943	17.7
CB4037	11	4		2	1.35524	0.314639	17.7
CB4037	11	3		2	34.0393	0.349724	17.7
CB4037	11	5		2	37.5856	0.333537	17.7
CB4037	11	4		2	36.461	0.378252	17.7
CB4037	11	4		2	41.5721	0.221925	17.7
CB4037	11	4		2	32.7405	0.387155	17.7
CB4037	11	4		2	61.6974	0.3704	17.7
CB4037	11	4		2	49.6018	0.263929	17.7
CB4037	11	4		2	54.7618	0.277444	17.7
CB4037	11	4		2	42.4907	0.310772	17.7
CB4037	11	4		2	42.5468	0.443659	17.7
CB4037	11	3					17.7
CB4037	11	4					17.7
CB4037	11	4					17.7
CB4037	11	4					17.7
CB4037	11	4					17.7
CB4037	11	3					17.7
CB4037	11	4					17.7
CB4037	11	4					17.7
CB4037	11	4					17.7
CB4037	11	3					17.7
SS104	11	4		2	42.619	0.270273	15.7
SS104	11	4		2	26.5668	0.332424	15.7
SS104	11	4		2	25.9027	0.294845	15.7
SS104	11	3		2	40.3848	0.31887	15.7
SS104	11	4		2	49.3118	0.225876	15.7
SS104	11	4		2	41.3346	0.349618	15.7
SS104	11	4		2	39.2555	0.365772	15.7
SS104	11	5		2	49.836	0.2841	15.7
SS104	11	4		2	38.1509	0.253279	15.7
SS104	11	3		2	22.7412	0.376936	15.7
SS104	11	4		2	39.7862	0.374143	15.7
SS104	11	4					15.7
SS104	11	4					15.7
SS104	11	3					15.7
SS104	11	4					15.7
SS104	11	4					15.7
SS104	11	4					15.7
SS104	11	4					15.7
SS104	11	4					15.7
SS104	11	4					15.7
SS104	11	4					15.7
CB4037	14	4		2	50.4618	0.195826	17.7
CB4037	14	4		2	54.7121	0.213438	17.7
CB4037	14	4		2	46.6884	0.317409	17.7
CB4037	14	4		2	71.6625	0.109379	17.7
CB4037	14	4		2	51.2836	0.246338	17.7
CB4037	14	4		2	34.9951	0.176729	17.7
CB4037	14	4		2	44.9859	0.333847	17.7
CB4037	14	4		2	41.7682	0.195655	17.7
CB4037	14	4		2	47.3695	0.297815	17.7
CB4037	14	4		2	42.4598	0.192713	17.7
CB4037	14	4		2		0.255882	17.7
SS104	14	4		2	53.9419	0.285555	15.7
SS104	14	4		2	64.0424	0.110334	15.7
SS104	14	4		2	10.1051	0.16691	15.7
SS104	14	4		2	56.7136	0.174437	15.7
SS104	14	4		2	45.3391	0.159606	15.7
SS104	14	3		2	48.6844	0.253167	15.7
SS104	14	4		2	35.5214	0.271792	15.7
SS104	14	4		2	81.956	0.236862	15.7
SS104	14	4		2	37.1657	0.321522	15.7
SS104	14	4		2	52.9677	0.312785	15.7
SS104	14	4		2	31.0677	0.371539	15.7
z23 C. tropicalis	1	1		2	11.79	0.591893	35.21
z23 C. tropicalis	1	1		2	23.53	0.546145	35.21
z23 C. tropicalis	1	1		2	19.08	0.446548	35.21
z23 C. tropicalis	1	1		2	15.87	0.565776	35.21
z23 C. tropicalis	1			2	21.23	0.558745	35.21
z23 C. tropicalis	1	1		2	16.72	0.735427	35.21
z23 C. tropicalis	1	1		2	32.01	0.549683	35.21
z23 C. tropicalis	1	1		2	18.69	0.549575	35.21
z23 C. tropicalis	1	1		2	21.23	0.525391	35.21
z23 C. tropicalis	1	1		2	16.72	0.558745	35.21
z23 C. tropicalis	1			2	32.01	0.735427	35.21
z23 C. tropicalis	1	1		2	19.08	0.549683	35.21
z23 C. tropicalis	1	1		2	33	0.549575	35.21
z23 C. tropicalis	1	1		2	35		35.21
z23 C. tropicalis	1	1					35.21
z23 C. tropicalis	1	1					35.21
z23 C. tropicalis	1	1		1	3.27	0.624132	35.21
z23 C. tropicalis	1	1		1	7.35	0.703935	35.21
z23 C. tropicalis	1	1		1	12.5	0.593407	35.21
z23 C. tropicalis	1	1		1	9.59	0.681619	35.21
z23 C. tropicalis	1	1		1	0.92	0.649609	35.21
z23 C. tropicalis	1			1	6.42	0.619886	35.21
z23 C. tropicalis	1	1		1	6.03	0.707291	35.21
z23 C. tropicalis	1	1		1	5.2	0.555707	35.21
z23 C. tropicalis	1	1		1	6.51	0.626088	35.21
z23 C. tropicalis	1	1		1	7.68	0.682695	35.21
z23 C. tropicalis	1	1		1	11.69	0.755856	35.21
z23 C. tropicalis	1			1		0.735729	35.21
z23 C. tropicalis	1	1		1		0.568318	35.21
z23 C. tropicalis	1	1					35.21
z23 C. tropicalis	1	1					35.21
z23 C. tropicalis	1	1					35.21
z23 C. tropicalis	1	1					35.21
z23 C. elegans	1	1		2	38	0.57863	34.71
z23 C. elegans	1	1		2	17.5	0.305583	34.71
z23 C. elegans	1	1		2	11.34	0.525513	34.71
z23 C. elegans	1	1		2	17.8	0.499882	34.71
z23 C. elegans	1			2	45.39	0.586301	34.71
z23 C. elegans	1			2	43.61	0.355828	34.71
z23 C. elegans	1	1		2	45.63	0.555134	34.71
z23 C. elegans	1	1		2	27.89	0.498817	34.71
z23 C. elegans	1	1		2	36.34	0.563015	34.71
z23 C. elegans	1	1		2	37.74	0.358276	34.71
z23 C. elegans	1	1		2	33.36	0.553718	34.71
z23 C. elegans	1					0.498173	34.71
z23 C. elegans	1	1					34.71
z23 C. elegans	1	1					34.71
z23 C. elegans	1	1					34.71
z23 C. elegans	1	1					34.71
z23 C. elegans	1	1					34.71
z23 C. elegans	1	1		1	1.53	0.671764	34.71
z23 C. elegans	1	1		1	5.21	0.602438	34.71
z23 C. elegans	1	1		1	1.55	0.583678	34.71
z23 C. elegans	1	1		1	4.09	0.559839	34.71
z23 C. elegans	1	1		1	5.05	0.629659	34.71
z23 C. elegans	1			1	10.35	0.520776	34.71
z23 C. elegans	1	1		1	11.07	0.660758	34.71
z23 C. elegans	1	1		1	2.64	0.62301	34.71
z23 C. elegans	1	1		1	5.13	0.560946	34.71
z23 C. elegans	1	1		1	1.88	0.639215	34.71
z23 C. elegans	1	1		1	2.53	0.612171	34.71
z23 C. elegans	1			1	6.93	0.569162	34.71
z23 C. elegans	1	1		1	6.64	0.566034	34.71
z23 C. elegans	1	1		1	5.91	0.696467	34.71
z23 C. elegans	1	1		1	1.67	0.622093	34.71
z23 C. elegans	1	1					34.71
z23 C. elegans	1	1					34.71
z23 C. briggsae	1	1		2	11.07	0.632091	30.9
z23 C. briggsae	1	1		2	6.55	0.584216	30.9
z23 C. briggsae	1	2		2	17.13	0.701922	30.9
z23 C. briggsae	1	1		2	11.54	0.625955	30.9
z23 C. briggsae	1	1		2	4.33	0.583236	30.9
z23 C. briggsae	1			2	14.48	0.608134	30.9
z23 C. briggsae	1	2		2	38.94	0.637624	30.9
z23 C. briggsae	1	1		2	19.07	0.643458	30.9
z23 C. briggsae	1	2		2	25.76	0.684271	30.9
z23 C. briggsae	1	1		2	31.58	0.614834	30.9
z23 C. briggsae	1	1		2	28.05	0.622091	30.9
z23 C. briggsae	1			2	24.95	0.601218	30.9
z23 C. briggsae	1	1		2	35.51	0.632481	30.9
z23 C. briggsae	1	1		2	20.13	0.589047	30.9
z23 C. briggsae	1	1		2	43.46	0.6067	30.9
z23 C. briggsae	1	1					30.9
z23 C. briggsae	1	1					30.9
z23 C. briggsae	1	1		1	0.22	0.704252	30.9
z23 C. briggsae	1	1		1	7.58	0.679147	30.9
z23 C. briggsae	1	1		1	6.84	0.666638	30.9
z23 C. briggsae	1	1		1	1.24	0.715398	30.9
z23 C. briggsae	1	1		1	11.81	0.70828	30.9
z23 C. briggsae	1			1	15.3	0.693241	30.9
z23 C. briggsae	1	1		1	6.18	0.752287	30.9
z23 C. briggsae	1	1		1	4.24	0.679814	30.9
z23 C. briggsae	1	1		1	13.49	0.658368	30.9
z23 C. briggsae	1	1		1	11.35	0.650124	30.9
z23 C. briggsae	1	1		1	9.26	0.704689	30.9
z23 C. briggsae	1			1	3.22	0.631916	30.9
z23 C. briggsae	1	1		1	5.33	0.575941	30.9
z23 C. briggsae	1	2		1	2.46	0.630312	30.9
z23 C. briggsae	1	1		1	12.78	0.707903	30.9
z23 C. briggsae	1	2		2	3.45		30.9
z23 C. briggsae	1	1		2			30.9
z23 P. pacificus	1	1		2	16.13	0.611547	40.23
z23 P. pacificus	1	1		2	11	0.71595	40.23
z23 P. pacificus	1	1		2	14.58	0.717696	40.23
z23 P. pacificus	1	1		2	12.84	0.349304	40.23
z23 P. pacificus	1	2		2	12.23	0.562507	40.23
z23 P. pacificus	1			2	17.02	0.647974	40.23
z23 P. pacificus	1	2		2	11.52	0.737787	40.23
z23 P. pacificus	1	1		2	14.81	0.634178	40.23
z23 P. pacificus	1	1		2	20	0.47091	40.23
z23 P. pacificus	1	1		2	24.86	0.341416	40.23
z23 P. pacificus	1	2		2	22.31	0.59687	40.23
z23 P. pacificus	1			2	23.25	0.698398	40.23
z23 P. pacificus	1	1		2	26.19	0.62224	40.23
z23 P. pacificus	1	1			34.36	0.511992	40.23
z23 P. pacificus	1	2			18.84	0.306459	40.23
z23 P. pacificus	1	1			16.85		40.23
z23 P. pacificus	1	1			16.53		40.23
z23 P. pacificus	1				25.83		40.23
z23 P. pacificus	1				25.07		40.23
z23 P. pacificus	1	2		1	6.98	0.695258	40.23
z23 P. pacificus	1	1		1	2.09	0.674018	40.23
z23 P. pacificus	1	1		1	3.51	0.757764	40.23
z23 P. pacificus	1	1		1	4.29	0.756885	40.23
z23 P. pacificus	1	2		1	8.59	0.774842	40.23
z23 P. pacificus	1			1	4.87	0.771481	40.23
z23 P. pacificus	1	1		1	6.35	0.642954	40.23
z23 P. pacificus	1	1		1	4.5	0.672831	40.23
z23 P. pacificus	1	2		1	6.56	0.725729	40.23
z23 P. pacificus	1	1		1	4.68	0.750903	40.23
z23 P. pacificus	1	1		1	5.38	0.707726	40.23
z23 P. pacificus	1			1	3.37	0.719648	40.23
z23 P. pacificus	1	1		1	2.87	0.757746	40.23
z23 P. pacificus	1	2		1	4.45	0.665479	40.23
z23 P. pacificus	1	2		1	6.56	0.703672	40.23
z23 P. pacificus	1	1					40.23
z23 P. pacificus	1	1					40.23
z23 C. tropicalis	14	2		2	18.84	0.717844	35.21
z23 C. tropicalis	14	2		2	19.27	0.487784	35.21
z23 C. tropicalis	14	1		2	22.38	0.587138	35.21
z23 C. tropicalis	14	1		2	28.34	0.702214	35.21
z23 C. tropicalis	14	2			21.02		35.21
z23 C. tropicalis	14				51.78		35.21
z23 C. tropicalis	14	1		2	45.78	0.454964	35.21
z23 C. tropicalis	14	1		2	26.38	0.569137	35.21
z23 C. tropicalis	14	1			51.66		35.21
z23 C. tropicalis	14	1		2	39.87	0.57097	35.21
z23 C. tropicalis	14			2	41.48	0.513931	35.21
z23 C. tropicalis	14	1			61.35		35.21
z23 C. tropicalis	14	1		2	45.6	0.521551	35.21
z23 C. tropicalis	14	2		2	38.83	0.532353	35.21
z23 C. tropicalis	14	1			59.91		35.21
z23 C. tropicalis	14	2			34.56		35.21
z23 C. tropicalis	14				63.82		35.21
z23 C. tropicalis	14				47.28		35.21
z23 C. tropicalis	14				23.91		35.21
z23 C. tropicalis	14				50.88		35.21
z23 C. tropicalis	14	4		4	30.64	0.489212	35.21
z23 C. tropicalis	14	3		4	33.62	0.42376	35.21
z23 C. tropicalis	14	3		4	35.11	0.535002	35.21
z23 C. tropicalis	14	2		5	43.08	0.512778	35.21
z23 C. tropicalis	14	3			35.62	0.649055	35.21
z23 C. tropicalis	14	3		4	40.64		35.21
z23 C. tropicalis	14			5	33.62	0.431762	35.21
z23 C. tropicalis	14			5	35.11	0.473152	35.21
z23 C. tropicalis	14	3		5	43.08	0.332473	35.21
z23 C. tropicalis	14	3		4	45.62	0.416972	35.21
z23 C. tropicalis	14	3		4	33.62	0.500441	35.21
z23 C. tropicalis	14	3		5	35.11		35.21
z23 C. tropicalis	14	3		4	43.08	0.531663	35.21
z23 C. tropicalis	14			5		0.535881	35.21
z23 C. tropicalis	14	4				0.457351	35.21
z23 C. tropicalis	14	3				0.496292	35.21
z23 C. tropicalis	14	3					35.21
z23 C. tropicalis	14	3					35.21
z23 C. elegans	14	2		2	13.44	0.612119	34.71
z23 C. elegans	14	1		2	33.52	0.42418	34.71
z23 C. elegans	14	1		2	14.15	0.603786	34.71
z23 C. elegans	14	1		2	10.59	0.465056	34.71
z23 C. elegans	14	1		2	34.12	0.623992	34.71
z23 C. elegans	14				25.46		34.71
z23 C. elegans	14	1		2	36.38	0.666193	34.71
z23 C. elegans	14	1		2	21.86	0.66996	34.71
z23 C. elegans	14	1		2	27.85	0.61296	34.71
z23 C. elegans	14	1		2	20.52	0.451931	34.71
z23 C. elegans	14	1			18.58		34.71
z23 C. elegans	14	2		2	29.6	0.483933	34.71
z23 C. elegans	14			2	34.33	0.541368	34.71
z23 C. elegans	14	1		2	21.42	0.679027	34.71
z23 C. elegans	14	2		2	29.07	0.547109	34.71
z23 C. elegans	14	3			42.4		34.71
z23 C. elegans	14	1			15.21		34.71
z23 C. elegans	14	1			30.65		34.71
z23 C. elegans	14	1					34.71
z23 C. elegans	14	3		4	31.77	0.290522	34.71
z23 C. elegans	14	4		4	42.69	0.419027	34.71
z23 C. elegans	14	2		4	23.33	0.362144	34.71
z23 C. elegans	14	5		4	44.52	0.226533	34.71
z23 C. elegans	14	3		2	12.29	0.404664	34.71
z23 C. elegans	14			4	34.93	0.338219	34.71
z23 C. elegans	14			2	36.95	0.24712	34.71
z23 C. elegans	14	3		3	29.76	0.213146	34.71
z23 C. elegans	14	3		3	12.81	0.455333	34.71
z23 C. elegans	14	4		3	24.75	0.365475	34.71
z23 C. elegans	14	4		3	37.83	0.222969	34.71
z23 C. elegans	14	4		3	21.28	0.239073	34.71
z23 C. elegans	14			2	35.69	0.286002	34.71
z23 C. elegans	14			2	29.32	0.332618	34.71
z23 C. elegans	14	3		4	27.4	0.390028	34.71
z23 C. elegans	14	4			32.63		34.71
z23 C. elegans	14	4			20.81		34.71
z23 C. elegans	14	4					34.71
z23 C. briggsae	14	1		2	10.92	0.724075	30.9
z23 C. briggsae	14	1		2	8.21	0.569978	30.9
z23 C. briggsae	14	1		2	14.91	0.773679	30.9
z23 C. briggsae	14	1		2	17.74	0.7501	30.9
z23 C. briggsae	14	1		2	14.92	0.74234	30.9
z23 C. briggsae	14				45.12		30.9
z23 C. briggsae	14			2	26.56	0.41502	30.9
z23 C. briggsae	14	1		2	45.17	0.481845	30.9
z23 C. briggsae	14	1		2	15.92	0.637955	30.9
z23 C. briggsae	14	1		2	47.2	0.652174	30.9
z23 C. briggsae	14	1		2	41.82	0.611372	30.9
z23 C. briggsae	14	1			35.75		30.9
z23 C. briggsae	14			2	29.74	0.545697	30.9
z23 C. briggsae	14	1		2	45.21	0.653813	30.9
z23 C. briggsae	14	1		2	45.21	0.731453	30.9
z23 C. briggsae	14	1		2	33.45	0.679997	30.9
z23 C. briggsae	14	1		2	22.23	0.72396	30.9
z23 C. briggsae	14	1			22.86		30.9
z23 C. briggsae	14				14.09		30.9
z23 C. briggsae	14	4		4	12.04	0.354505	30.9
z23 C. briggsae	14	1		3	6.2	0.469546	30.9
z23 C. briggsae	14	4		3	36.12	0.525908	30.9
z23 C. briggsae	14	3		3	24.3	0.668994	30.9
z23 C. briggsae	14	1		2	22.08	0.549831	30.9
z23 C. briggsae	14	3		2	25.94	0.509093	30.9
z23 C. briggsae	14			2	5.63	0.6124	30.9
z23 C. briggsae	14	4		2	14.74	0.387244	30.9
z23 C. briggsae	14	2		3	9.58	0.308618	30.9
z23 C. briggsae	14	3		3	3.93	0.508322	30.9
z23 C. briggsae	14	3		1	34.62	0.535415	30.9
z23 C. briggsae	14	4			21.67	0.544284	30.9
z23 C. briggsae	14				13.97	0.538521	30.9
z23 C. briggsae	14	3		1		0.476953	30.9
z23 C. briggsae	14	3		4	11	0.546475	30.9
z23 C. briggsae	14	3		4	14.2		30.9
z23 C. briggsae	14	3		3			30.9
z23 C. briggsae	14	2					30.9
z23 P. pacificus	14	1		2	27.14	0.379779	40.23
z23 P. pacificus	14	1		2	11.97	0.463498	40.23
z23 P. pacificus	14	1		2	38.01	0.748831	40.23
z23 P. pacificus	14	1		2	18.09	0.56616	40.23
z23 P. pacificus	14	1			28.47		40.23
z23 P. pacificus	14			2	50.41	0.424831	40.23
z23 P. pacificus	14	1		2	52.55	0.547594	40.23
z23 P. pacificus	14	1		2	27.75	0.53543	40.23
z23 P. pacificus	14	1		2	27.75	0.536292	40.23
z23 P. pacificus	14	1		2	35.5	0.489661	40.23
z23 P. pacificus	14	1			35.41		40.23
z23 P. pacificus	14			2	32.92	0.57136	40.23
z23 P. pacificus	14	1		2	35.03	0.444095	40.23
z23 P. pacificus	14	1		2	29.17	0.372646	40.23
z23 P. pacificus	14	1		2	53.12	0.620314	40.23
z23 P. pacificus	14	1			19.57		40.23
z23 P. pacificus	14	1			32.91		40.23
z23 P. pacificus	14				19.41		40.23
z23 P. pacificus	14				43.82		40.23
z23 P. pacificus	14	2		5	36.7	0.669856	40.23
z23 P. pacificus	14	1		5	20.68	0.371995	40.23
z23 P. pacificus	14	2		4	26.48	0.611501	40.23
z23 P. pacificus	14	3		4	25.24	0.244641	40.23
z23 P. pacificus	14	2		3	31.95	0.495745	40.23
z23 P. pacificus	14	3		4	33.75	0.618758	40.23
z23 P. pacificus	14	1		3	30.93	0.450715	40.23
z23 P. pacificus	14	2		4	23.51	0.291119	40.23
z23 P. pacificus	14	2		4	21.08	0.352034	40.23
z23 P. pacificus	14			4	27.21	0.367361	40.23
z23 P. pacificus	14			4	62.06	0.543712	40.23
z23 P. pacificus	14	2		5	35.68		40.23
z23 P. pacificus	14	3		3	34.33		40.23
z23 P. pacificus	14	1		4			40.23
z23 P. pacificus	14	2		4			40.23
z1-4 C. elegans	1	1		2	0.32	0.35	17
z1-4 C. elegans	1	1		2	0.45	0.49	17
z1-4 C. elegans	1	1		2	0.27	0.55	17
z1-4 C. elegans	1	1				0.55	17
z1-4 C. elegans	1	1				0.56	17
z1-4 C. elegans	1	2		2	0.37	0.55	17
z1-4 C. elegans	1	1		2	0.178	0.57	17
z1-4 C. elegans	1	1		2	0.18	0.35	17
z1-4 C. elegans	1	1		2	0.11	0.55	17
z1-4 C. elegans	1	1		2	0.45	0.49	17
z1-4 C. elegans	1				0.46		17
z1-4 C. elegans	1	1		2	0.28	0.45	17
z1-4 C. elegans	1	1		2	0.36	0.58	17
z1-4 C. elegans	1	1		2		0.48	17
z1-4 C. elegans	1	1		2		0.63	17
z1-4 C. elegans	1	1		2		0.63	17
z1-4 C. elegans	14	5					17
z1-4 C. elegans	14	5		2			17
z1-4 C. elegans	14	2		2	0.518264	0.383611	17
z1-4 C. elegans	14	5		2	0.340033	0.302544	17
z1-4 C. elegans	14	5		2	0.307151	0.308967	17
z1-4 C. elegans	14	2		2	0.497004	0.340915	17
z1-4 C. elegans	14	5			0.444689	0.367783	17
z1-4 C. elegans	14	4		2	0.477826	0.167584	17
z1-4 C. elegans	14	5		2	0.420556	0.337693	17
z1-4 C. elegans	14	4		2	0.4176	0.217073	17
z1-4 C. elegans	14	5		2	0.361817	0.196994	17
z1-4 C. elegans	14	4		2	0.419335	0.262329	17
z1-4 C. elegans	14				0.352385		17
z1-4 C. elegans	14				0.377236		17
z1-4 C. elegans	14	5		2	0.319522	0.187343	17
z1-4 C. elegans	14	3			0.497431	0.365608	17
z1-4 C. elegans	14	3		2	0.347248	0.400036	17
z1-4 C. elegans	14	3		2	0.509375	0.144209	17
z1-4 C. elegans	14	5		2	0.343166	0.483116	17
z1-4 C. elegans	14					0.438888	17
z1-4 C. elegans	14					0.386712	17
axenic	1	1		1	3.95354	0.514526	31.7
axenic	1	1		1	5.21311	0.481981	31.7
axenic	1	1		1	18.3266	0.469597	31.7
axenic	1	1		1	24.0512	0.596472	31.7
axenic	1	1		1	2.77416	0.41946	31.7
axenic	1	1		1	1.84166	0.458747	31.7
axenic	1	1		1		0.513216	31.7
axenic	4	1		1	5.54874	0.63544	31.7
axenic	4	1		1	5.10181	0.449008	31.7
axenic	4	1		1	8.54707	0.586728	31.7
axenic	4	1		1	0	0.567193	31.7
axenic	4	1		1	0	0.598612	31.7
axenic	4	1		1			31.7
axenic	7	1		1	0	0.693386	31.7
axenic	7	1		1	0	0.552152	31.7
axenic	7	1		1	5.07911	0.669118	31.7
axenic	7	1		1	0	0.557525	31.7
axenic	7	1		1	3.21939	0.584285	31.7
axenic	7	1		1	1.64286	0.643068	31.7
axenic	7	1		1	13.7176	0.573854	31.7
axenic	7	1		1	0	0.590906	31.7
axenic	7	1		1	6.91427	0.509216	31.7
axenic	7	1		1	0	0.518225	31.7
axenic	11	1		2	3.49381	0.537806	31.7
axenic	11	1		2	9.67933	0.669963	31.7
axenic	11	1		1	5.21895	0.650552	31.7
axenic	11	1		2	0	0.494236	31.7
axenic	11	1		3	19.0814	0.182363	31.7
axenic	11	1		3	8.07335	0.644806	31.7
axenic	11	1		1	41.9428	0.227436	31.7
axenic	11	1		1	18.8987	0.601813	31.7
axenic	11	1		2	7.4072	0.615972	31.7
axenic	11	1		1	0	0.718973	31.7
axenic	14	1		1	0	0.493946	31.7
axenic	14	1		2	0	0.70308	31.7
axenic	14	1		2	3.78752	0.623793	31.7
axenic	14	1		2	11.0505	0.52004	31.7
axenic	14	2		2	0	0.564434	31.7
axenic	14	1		1	9.82821	0.592905	31.7
axenic	14	1		1	0	0.545415	31.7
axenic	14	1		1	0	0.590826	31.7
axenic	14	1		2	8.15849	0.583939	31.7
axenic	14	1		1	11.7818	0.584526	31.7
carbenecillin	1	1	1	2	0.700573	0.372744	20.14
carbenecillin	1	2	2	2	0.978094	0.648882	20.14
carbenecillin	1	1	1	1	7.28132	0.730341	20.14
carbenecillin	1	1	1	1	2.61178	0.724512	20.14
carbenecillin	1	1	2	2	5.63416	0.644685	20.14
carbenecillin	1	1	1	1	2.17954	0.563694	20.14
carbenecillin	1	1	1	2	0.968671	0.569488	20.14
carbenecillin	1	1	1	1	0.925201	0.553136	20.14
carbenecillin	1	1	1	1	1.7089	0.555714	20.14
carbenecillin	1	1	1	1	0	0.638271	20.14
carbenecillin	1	1	1	1	0	0.571935	20.14
carbenecillin	4	2	2	2	0.579571	0.521684	20.14
carbenecillin	4	1	2	2	0.601009	0.648367	20.14
carbenecillin	4	1	2	2	30.8525	0.534336	20.14
carbenecillin	4	2	2	2	20.1051	0.463921	20.14
carbenecillin	4	1	2	1	14.6424	0.641519	20.14
carbenecillin	4	2	2	1	9.24845	0.432111	20.14
carbenecillin	4	1	2	3	15.5961	0.632209	20.14
carbenecillin	4	1	2	2	25.4851	0.733705	20.14
carbenecillin	4	1	2	2	25.4923	0.535705	20.14
carbenecillin	4	1	2	2	1.47972	0.397556	20.14
carbenecillin	4	2	2	2	9.8126	0.609757	20.14
carbenecillin	4	2	2	2	7.00585	0.732242	20.14
carbenecillin	4	2	2	1	3.28203	0.713143	20.14
carbenecillin	4	2	2	2	10.2627	0.664953	20.14
carbenecillin	4	2	2	2	1.25334	0.688936	20.14
carbenecillin	4	2	2	1	4.20087	0.621644	20.14
carbenecillin	4	2	2	1	9.58826	0.67497	20.14
carbenecillin	4	2	2	2	8.31139	0.576968	20.14
carbenecillin	4	2	2	3	1.76858	0.778	20.14
carbenecillin	7	2	2	2	19.843	0.702993	20.14
carbenecillin	7	2	4	3	21.5264	0.671801	20.14
carbenecillin	7	2	2	3	19.279	0.553565	20.14
carbenecillin	7	3	2	3	10.2061	0.539148	20.14
carbenecillin	7	2	2	3	15.9769	0.617326	20.14
carbenecillin	7	4	2	3	12.679	0.628987	20.14
carbenecillin	7	4	2	4	8.49816	0.58171	20.14
carbenecillin	7	3	2	2	17.6639	0.583215	20.14
carbenecillin	7	4	2	3	12.8357	0.574501	20.14
carbenecillin	7	3	1	3	1.15345	0.46739	20.14
carbenecillin	7	3	3	3	11.8276	0.44755	20.14
carbenecillin	7	3	2	2	5.00101	0.404581	20.14
carbenecillin	7	4	3	3	3.91275	0.569738	20.14
carbenecillin	7	4	2	3	22.3823	0.587085	20.14
carbenecillin	7	4	2	3	7.94572	0.678999	20.14
carbenecillin	7	4	2	2	16.5892	0.468408	20.14
carbenecillin	7	3	2	2	14.4371	0.544237	20.14
carbenecillin	7	3	2	2	13.6858	0.512919	20.14
carbenecillin	7	3	3	3	10.5224	0.50773	20.14
carbenecillin	7	4	2	3	20.3987	0.525763	20.14
carbenecillin	7	4	3	2	18.2109	0.511723	20.14
carbenecillin	7	3	3	3	7.96048	0.686016	20.14
carbenecillin	7	4	2	3	12.2196	0.52789	20.14
carbenecillin	7	3	3	3	19.3153	0.580467	20.14
carbenecillin	7	4	2	3	22.1685	0.501222	20.14
carbenecillin	7	3	3	2	12.8554	0.534844	20.14
carbenecillin	7	3	3	4	21.8153	0.635739	20.14
carbenecillin	7	3	3	4	22.6743	0.531154	20.14
carbenecillin	7	4	3	3	39.7519	0.467932	20.14
carbenecillin	7	4	3	2	10.9125	0.464232	20.14
carbenecillin	11	4	2	4	19.522	0.606861	20.14
carbenecillin	11	2	2	3	25.9671	0.424911	20.14
carbenecillin	11	4	3	5	27.2138	0.444851	20.14
carbenecillin	11	4	3	3	25.5369	0.495176	20.14
carbenecillin	11	2	2	4	11.5657	0.572854	20.14
carbenecillin	11	4	2	4	25.3916	0.36163	20.14
carbenecillin	11	2	2	5	35.4328	0.628122	20.14
carbenecillin	11	4	2	3	40.1826	0.436855	20.14
carbenecillin	11	4	4	4	37.9471	0.717899	20.14
carbenecillin	11	4	2	4	16.9672	0.540687	20.14
carbenecillin	11	3	3		31.7984	0.519264	20.14
carbenecillin	11	3	3	3	21.7933	0.528939	20.14
carbenecillin	11	4	2	5	6.97495	0.461404	20.14
carbenecillin	11	3	2	5	6.81776	0.595903	20.14
carbenecillin	11	4	2		18.0622	0.515023	20.14
carbenecillin	11	4	3	4	16.035	0.446764	20.14
carbenecillin	11	4	2	4	11.0572	0.464294	20.14
carbenecillin	11	4	3	2	25.1655	0.44641	20.14
carbenecillin	14	3	3	5	25.1569	0.479229	20.14
carbenecillin	14	2	2	4	8.1257	0.472864	20.14
carbenecillin	14	2	3	4	39.2425	0.311833	20.14
carbenecillin	14	4	4	4	52.8882	0.31463	20.14
carbenecillin	14	3	3	4	30.297	0.457952	20.14
carbenecillin	14	3	4	3	53.7587	0.34818	20.14
carbenecillin	14	2	3	4	32.2595	0.353077	20.14
carbenecillin	14	3	5	3	24.653	0.413071	20.14
carbenecillin	14	4	2	4	32.2604	0.44004	20.14
carbenecillin	14	4	3	4	24.1906	0.469209	20.14
carbenecillin	14	4	3	4	46.1906	0.52653	20.14
carbenecillin	14	4	3	4	57.8918	0.399946	20.14
carbenecillin	14	4	3	5	39.708	0.46994	20.14
carbenecillin	14	4	4	5	47.7122	0.484248	20.14
carbenecillin	14	4	3	5	10.797	0.5357	20.14
carbenecillin	14	4	4	5	72.1845	0.417756	20.14
carbenecillin	14	4	4	5	28.9984	0.384228	20.14
carbenecillin	14	4	4	4	49.5003	0.609053	20.14
carbenecillin	14	4	3	5	54.8908	0.419517	20.14
carbenecillin	14	4	4	5	36.7556	0.504972	20.14
carbenecillin	14	4	4	4	44.4223	0.49621	20.14
carbenecillin	14	4	4	5	23.807	0.502332	20.14
carbenecillin	14	4	4	4	66.9993	0.262596	20.14
carbenecillin	14	4	5	5	44.4272	0.328306	20.14
carbenecillin	14	4	4	5	40.2046	0.416827	20.14
carbenecillin	14	4	4	4	19.8809	0.594247	20.14
carbenecillin	14	4	3	4	24.2382		20.14
carbenecillin	14	4	4	5	36.4556		20.14
carbenecillin	14	4	4	5			20.14
bec-1	1	1	1	1			19.6
bec-1	1	1	1	1			19.6
bec-1	1	1	1	1			19.6
bec-1	1	1	1	1			19.6
bec-1	1	2	2	1			19.6
bec-1	1	1	1				19.6
bec-1	1		2	2		0.541829	19.6
bec-1	1		3	1		0.430066	19.6
bec-1	1		2	1		0.617987	19.6
bec-1	1		2	2		0.412877	19.6
bec-1	1		3				19.6
bec-1	1		3				19.6
bec-1	1		2				19.6
bec-1	1		3				19.6
bec-1	1		2				19.6
bec-1	1		2				19.6
bec-1	1		2				19.6
bec-1	1		3				19.6
bec-1	1		2				19.6
bec-1	1		2				19.6
bec-1	1		3				19.6
bec-1	1		3				19.6
bec-1	1		2				19.6
bec-1	1		2				19.6
bec-1	1		3				19.6
bec-1	1		2				19.6
hsf-1	1	1	1	1	4.56704	0.341259	17.9
hsf-1	1	1	1	1	1.74963	0.604936	17.9
hsf-1	1	1	1	1	2.47673	0.578353	17.9
hsf-1	1	1	1	1	1.83337	0.588155	17.9
hsf-1	1	2	2	1	0.366587	0.456146	17.9
hsf-1	1	1	1				17.9
hsf-1	1	2	2	1			17.9
hsf-1	1	1	1	1			17.9
hsf-1	1	1	1	1			17.9
hsf-1	1	2	2	1			17.9
hsf-1	1			1			17.9
bec-1	4	2	2	1	12.1599	0.61157	19.6
bec-1	4	2	2	3	10.4312	0.667132	19.6
bec-1	4	4	4	2	17.6497	0.48553	19.6
bec-1	4	3	3	2	5.0812	0.604793	19.6
bec-1	4	2	2	2	19.9808	0.667132	19.6
bec-1	4	3	3	2	10.5697	0.709714	19.6
bec-1	4	2	2	2	16.4183	0.745672	19.6
bec-1	4	2	2	1	17.0067	0.63956	19.6
bec-1	4	2	2	3	6.83077	0.686065	19.6
bec-1	4	2	2	2	14.3401	0.757907	19.6
bec-1	4					0.722927	19.6
bec-1	4		4	3	32.5801	0.422346	19.6
bec-1	4		2	3	27.85	0.432023	19.6
bec-1	4		3	3	97.7756	0.435666	19.6
bec-1	4		3	3	16.2344	0.426428	19.6
bec-1	4		3	3	17.5272	0.444398	19.6
bec-1	4		3	3	15.6391	0.538615	19.6
bec-1	4		9	3	24.9988	0.395455	19.6
bec-1	4		3	3	11.0605	0.391238	19.6
bec-1	4		4	3	20.2037	0.448281	19.6
bec-1	4		3	3	24.224	0.393562	19.6
bec-1	4		3	3	34.0719	0.363036	19.6
bec-1	4		3	3	15.2526	0.495301	19.6
bec-1	4		3	3	6.05444	0.446037	19.6
bec-1	4		3	3	10.2935	0.479533	19.6
bec-1	4		3	3	32.4924	0.379881	19.6
bec-1	4		3	3	26.4703	0.386379	19.6
bec-1	4			3	10.964	0.442758	19.6
bec-1	4			3	19.5033	0.463214	19.6
bec-1	4			2	18.1368	0.390897	19.6
bec-1	4			3		0.475567	19.6
hsf-1	4	2	2	3	18.3411	0.437975	17.9
hsf-1	4	2	2	2	10.8798	0.673142	17.9
hsf-1	4	4	4	2	11.8846	0.672541	17.9
hsf-1	4	2	2	2	19.3684	0.619156	17.9
hsf-1	4	2	2	3	11.27	0.599746	17.9
hsf-1	4	2	2	2	14.1865	0.486907	17.9
hsf-1	4	1	1	2	7.79396	0.651055	17.9
hsf-1	4	2	2	2	19.1179	0.554504	17.9
hsf-1	4	1	1	2	10.0308	0.730924	17.9
hsf-1	4	2	2	2	10.5909	0.554378	17.9
hsf-1	4	2	2	3	22.5022	0.420216	17.9
hsf-1	4	2	2	3	25.0751	0.470119	17.9
hsf-1	4	3	3	3	17.8108	0.498052	17.9
hsf-1	4	3	3	1	29.6418	0.449778	17.9
hsf-1	4	3	3	3	11.1704	0.624622	17.9
hsf-1	4	2	2	3	9.15693	0.476676	17.9
hsf-1	4	3	3	3	24.1165	0.520074	17.9
hsf-1	4	2	2	3	18.3694	0.484988	17.9
hsf-1	4	2	2	4	12.6212	0.35347	17.9
hsf-1	4	2	2	3	12.2763	0.388161	17.9
hsf-1	4	2	2	3	21.3864	0.459247	17.9
hsf-1	4	4	4	2	14.7685	0.484671	17.9
hsf-1	4	2	2	4	15.4904	0.377646	17.9
hsf-1	4	2	2	3	8.72891	0.453215	17.9
hsf-1	4	2	2	3	27.8293	0.476202	17.9
hsf-1	4	3	3	3	15.7069	0.385611	17.9
hsf-1	4	2	2	2	21.2765	0.535932	17.9
hsf-1	4	2	2	3	19.088	0.4712	17.9
hsf-1	4	2	2	2	13.9186	0.48826	17.9
hsf-1	4	2	2	3		0.544378	17.9
hsf-1	4	3	3	3		0.43912	17.9
bec-1	7	2	2	4	15.1406	0.735576	19.6
bec-1	7	3	3	3	35.9385	0.635456	19.6
bec-1	7	3	3	4	18.5332	0.545921	19.6
bec-1	7	2	2	3	19.7187	0.329905	19.6
bec-1	7	3	3	3	28.3714	0.635456	19.6
bec-1	7	3	3	3	15.659	0.354899	19.6
bec-1	7	3	3	4	28.479	0.642778	19.6
bec-1	7	3	3	5	22.1574	0.80757	19.6
bec-1	7	2	2	3	32.6468	0.33907	19.6
bec-1	7	2	2	5		0.208703	19.6
bec-1	7					0.402447	19.6
bec-1	7		3	3	29.0338	0.242827	19.6
bec-1	7		3	5	34.9573	0.215878	19.6
bec-1	7		3	3	26.9798	0.205665	19.6
bec-1	7		4	3	15.9113	0.271455	19.6
bec-1	7		4	4	31.689	0.350782	19.6
bec-1	7		4	5	31.72	0.352682	19.6
bec-1	7			5	17.408	0.370553	19.6
bec-1	7		3	3	21.2742	0.247322	19.6
bec-1	7		5	3	14.3774	0.411352	19.6
bec-1	7		3	4	29.4632	0.466418	19.6
bec-1	7		4	4	22.3766	0.378867	19.6
bec-1	7		3	2	21.3234	0.351915	19.6
bec-1	7		4	3	16.3658	0.331916	19.6
bec-1	7		5	4	10.9197	0.255408	19.6
bec-1	7		4	4	15.9777	0.264375	19.6
bec-1	7		4	4	18.0364	0.368471	19.6
bec-1	7		4		15.9996		19.6
bec-1	7		3				19.6
bec-1	7		3				19.6
bec-1	7		4				19.6
bec-1	7		5				19.6
bec-1	7		4				19.6
bec-1	7		4				19.6
bec-1	7		3				19.6
bec-1	7		3				19.6
bec-1	7		4				19.6
bec-1	7		2				19.6
bec-1	7		4				19.6
bec-1	7		9				19.6
bec-1	7		3				19.6
bec-1	7		3				19.6
bec-1	7		3				19.6
bec-1	7		4				19.6
bec-1	7		3				19.6
hsf-1	7	3	3	3	31.3478	0.423379	17.9
hsf-1	7	3	3	3	22.2076	0.575464	17.9
hsf-1	7	2	2	4	36.4753	0.54228	17.9
hsf-1	7	3	3	1	19.4039	0.423868	17.9
hsf-1	7	2	2	3	12.1019	0.560529	17.9
hsf-1	7	3	3	3	19.5098	0.673394	17.9
hsf-1	7	2	2	4	27.5228	0.656564	17.9
hsf-1	7	4	4	2	15.9364	0.579441	17.9
hsf-1	7	4	4	3	20.0024	0.646503	17.9
hsf-1	7	3	3	3	13.9045	0.607096	17.9
hsf-1	7	3	3	3		0.434686	17.9
hsf-1	7	4	4	4	42.7062	0.266983	17.9
hsf-1	7	4	4	4	29.9614	0.437825	17.9
hsf-1	7	5	5	4	24.6537	0.283294	17.9
hsf-1	7	4	4	3	24.4693	0.383065	17.9
hsf-1	7	3	3	3	29.061	0.358817	17.9
hsf-1	7	4	4	5	29.6456	0.249461	17.9
hsf-1	7	3	3	3	33.62	0.326711	17.9
hsf-1	7	3	3	3	10.0568	0.233355	17.9
hsf-1	7	4	4	3	35.891	0.370716	17.9
hsf-1	7	3	3	3	23.9472	0.363131	17.9
hsf-1	7	4	4	3	48.5744	0.317474	17.9
hsf-1	7	4	4	3	16.8097	0.387746	17.9
hsf-1	7	5	5	3	60.2459	0.336755	17.9
hsf-1	7	4	4	3	26.102	0.354471	17.9
hsf-1	7	3	3	4	27.9342	0.402349	17.9
hsf-1	7	4	4	3	28.2326	0.264961	17.9
hsf-1	7	4	4	3			17.9
bec-1	11	2	2	4	22.9416	0.235892	19.6
bec-1	11	3	3	3	17.3584	0.190018	19.6
bec-1	11	4	4	4	30.8603	0.394109	19.6
bec-1	11	4	4	4	35.0364	0.564817	19.6
bec-1	11	4	4	3	35.2516	0.190018	19.6
bec-1	11	3	3	2	21.828	0.309159	19.6
bec-1	11	4	4	4	20.4455	0.470632	19.6
bec-1	11	4	4	4	32.9747	0.251043	19.6
bec-1	11	3	3	4	27.3063	0.363666	19.6
bec-1	11	4	4	5		0.285473	19.6
bec-1	11	4	4	4		0.384242	19.6
bec-1	11			3	36.3492	0.281333	19.6
bec-1	11			5	37.686	0.367818	19.6
bec-1	11			3	21.4898	0.319092	19.6
bec-1	11			3	17.4869	0.464195	19.6
bec-1	11			4	28.6935	0.537127	19.6
bec-1	11			5	6.26616	0.486261	19.6
bec-1	11			5	25.6784	0.263457	19.6
bec-1	11			3	77.7528	0.315909	19.6
bec-1	11			3	19.8781	0.373708	19.6
bec-1	11			4	28.6482	0.455197	19.6
bec-1	11			4	12.5076	0.57643	19.6
bec-1	11			2	5.52924	0.51965	19.6
bec-1	11			3	33.2627	0.276855	19.6
bec-1	11			4	23.5698	0.500691	19.6
bec-1	11			4	21.9748	0.361636	19.6
bec-1	11			4	17.7978	0.424384	19.6
bec-1	11			4	47.0853	0.37296	19.6
bec-1	11			4	14.8336	0.264027	19.6
bec-1	11			4	17.6303	0.475572	19.6
bec-1	11			3	14.8133	0.48289	19.6
bec-1	11			4	28.2803	0.434956	19.6
bec-1	11			4	34.6424	0.256011	19.6
bec-1	11			3	33.5235	0.187014	19.6
bec-1	11			3	75.307	0.401979	19.6
bec-1	11			3	25.4027	0.223173	19.6
bec-1	11			3	43.1612	0.363812	19.6
bec-1	11			3	37.0352	0.381837	19.6
bec-1	11			5	44.6407	0.331858	19.6
bec-1	11			3	57.2056	0.530686	19.6
bec-1	11			3		0.223858	19.6
bec-1	11			3		0.508801	19.6
bec-1	11			4		0.367935	19.6
bec-1	11			3		0.249617	19.6
bec-1	11			3		0.521306	19.6
bec-1	11					0.233098	19.6
hsf-1	11	5	5	3	32.5715	0.198343	17.9
hsf-1	11	4	4	4	32.5367	0.259339	17.9
hsf-1	11	5	5	4	8.61752	0.308542	17.9
hsf-1	11	4	4	5	31.8814	0.495315	17.9
hsf-1	11	5	5	2	41.9728	0.109059	17.9
hsf-1	11	4	4	3	46.4308	0.197505	17.9
hsf-1	11	4	4	2	9.07562	0.260441	17.9
hsf-1	11	5	5	3	30.6983	0.228059	17.9
hsf-1	11	4	4	3	46.1855	0.222523	17.9
hsf-1	11	5	5	2	19.0146	0.418843	17.9
hsf-1	11			4	25.0502		17.9
hsf-1	11	4	4	3	22.0875	0.400663	17.9
hsf-1	11	4	4	4	25.0141	0.454516	17.9
hsf-1	11	4	4	3	21.2834	0.320311	17.9
hsf-1	11	4	4	4	49.6231	0.238225	17.9
bec-1	14	4	4	4	45.81	0.301036	19.6
bec-1	14	4	4	4	39.8595	0.233899	19.6
bec-1	14	5	5	3	22.6512	0.373095	19.6
bec-1	14	5	5	3	21.8053	0.383348	19.6
bec-1	14	4	4	4	34.5782	0.233899	19.6
bec-1	14	4	4	2	29.8353	0.206217	19.6
bec-1	14	4	4	4	54.3126	0.275763	19.6
bec-1	14	3	3	4	12.9834	0.298882	19.6
bec-1	14	4	4	4	37.1369	0.223125	19.6
bec-1	14	4	4	4	22.0378	0.177314	19.6
bec-1	14	4	4		29.4378	0.377188	19.6
bec-1	14			5			19.6
bec-1	14			4			19.6
bec-1	14			5			19.6
bec-1	14			4			19.6
bec-1	14			5			19.6
bec-1	14			4			19.6
bec-1	14			4			19.6
bec-1	14			4			19.6
bec-1	14			4			19.6
bec-1	14			4			19.6
bec-1	14			4			19.6
bec-1	14			4			19.6
bec-1	14			4			19.6
bec-1	14			2			19.6
bec-1	14			4			19.6
bec-1	14			4			19.6
bec-1	14			4			19.6
bec-1	14			5			19.6
bec-1	14			4			19.6
bec-1	14			3			19.6
bec-1	14			3			19.6
bec-1	14			3			19.6
bec-1	14			4			19.6
bec-1	14			3			19.6
bec-1	14			4			19.6
bec-1	14			4			19.6
bec-1	14			3			19.6
bec-1	14			3			19.6
bec-1	14			4			19.6
bec-1	14			5			19.6
bec-1	14			3			19.6
bec-1	14			4			19.6
bec-1	14			4			19.6
bec-1	14			4			19.6
hsf-1	14	4	4	3	16.2056	0.172006	17.9
hsf-1	14	5	5	3	31.2976	0.108681	17.9
hsf-1	14	5	5	3	48.8368	0.180984	17.9
hsf-1	14	5	5	3	21.0066	0.130064	17.9
hsf-1	14	4	4	4	35.5471	0.149459	17.9
hsf-1	14	4	4	5	50.6293	0.116826	17.9
hsf-1	14	5	5	5	27.061	0.117173	17.9
hsf-1	14	5	5	4	29.2757	0.153617	17.9
hsf-1	14	5	5	4	6.6501	0.171249	17.9
hsf-1	14	5	5	4	27.1895	0.182298	17.9
hsf-1	14	5	5	3	23.6572		17.9
ife-2	1	1	1	1	7.17085	0.631292	22.4
ife-2	1	1	1	1	0.76048	0.445088	22.4
ife-2	1	1	1	1	1.63163	0.523574	22.4
ife-2	1	1	1	1	0.722995		22.4
ife-2	1	1	1	1	2.32699	0.589504	22.4
ife-2	1	2	2	1	7.17085	0.439511	22.4
ife-2	1	2	1	1	0.76048	0.596948	22.4
ife-2	1	1	2	1	1.63163	0.481753	22.4
ife-2	1	2	1	1	0.722995	0.412412	22.4
ife-2	1	1	2	1	2.32699	0.435367	22.4
ife-2	1					0.583475	22.4
ifg-1	1	1	1	1	0.419623	0.666455	32
ifg-1	1	1	1	1	5.77936	0.381792	32
ifg-1	1	1	2	1	9.26168	0.535876	32
ifg-1	1	1	2	1	4.36302	0.564491	32
ifg-1	1	1	1	1		0.398793	32
ifg-1	1	1	1	1			32
ifg-1	1	1	1	1			32
ifg-1	1	1	2	1			32
ifg-1	1	1		1			32
ifg-1	1	1		1			32
ifg-1	1				0.419623		32
ifg-1	1				5.77936		32
ifg-1	1				9.26168		32
ifg-1	1				4.36302		32
rps-15	1	1	1	1			25.6
rps-15	1	1	1	1			25.6
rps-15	1	1	1	1			25.6
rps-15	1		1	1			25.6
rps-15	1		1	1			25.6
rps-15	1	2	2	2	0	0.331845	25.6
rps-15	1	1	2	2	0	0.419923	25.6
rps-15	1	1	1	2	0	0.427755	25.6
rps-15	1	2	2	2	0	0.508722	25.6
rps-15	1	1	2	2	0	0.471714	25.6
rps-15	1	1	1	2	0	0.509599	25.6
iftb-1	1	1	1	1	8.99982	0.413578	25.52
iftb-1	1	1	2	3	0.697582	0.48345	25.52
iftb-1	1	1	2	1	0	0.492094	25.52
iftb-1	1	2	2	1	8.99982	0.432662	25.52
iftb-1	1	2	1	1	0.697582	0.530326	25.52
iftb-1	1	2	2	1	0	0.576876	25.52
iftb-1	1	2	1	1		0.544843	25.52
iftb-1	1		2	1			25.52
ife-2	4	2	3	3	13.3853	0.482992	22.4
ife-2	4	3	2	3	9.31333	0.525086	22.4
ife-2	4	2	3	3	13.3935	0.428054	22.4
ife-2	4	3	3	2	15.9194	0.518781	22.4
ife-2	4	3	2	2	12.8083	0.384078	22.4
ife-2	4	3	2	3	12.0584	0.434288	22.4
ife-2	4	2	3	3	33.3151	0.574382	22.4
ife-2	4	3	2	3	13.788	0.391173	22.4
ife-2	4	2	2	3	10.8019	0.401686	22.4
ife-2	4	2	3	3	14.7979		22.4
ife-2	4	2	2	3			22.4
ife-2	4		3				22.4
ife-2	4	3	3	2	13.3853	0.583475	22.4
ife-2	4	2	2	2	9.31333	0.513131	22.4
ife-2	4	2	2	3	13.3935	0.66027	22.4
ife-2	4	2	2	2	15.9194	0.512065	22.4
ife-2	4	3	2	4	12.8083	0.712857	22.4
ife-2	4	3	2	3	12.0584	0.551134	22.4
ife-2	4	2	2	3	33.3151	0.694497	22.4
ife-2	4	2	2	3	13.788	0.637351	22.4
ife-2	4	2	2	3	10.8019	0.558778	22.4
ife-2	4	2	2	3	14.7979	0.654009	22.4
ife-2	4	2	2	3		0.588163	22.4
ife-2	4	2	2	3		0.337559	22.4
ifg-1	4	2	4	3	1.94767	0.332102	32
ifg-1	4	2	3	2	26.6276	0.465584	32
ifg-1	4	2	4	3	30.1414	0.448957	32
ifg-1	4	3	4	3	17.797	0.360077	32
ifg-1	4	2	3	3	27.2424	0.457862	32
ifg-1	4	2	2	3	15.7789	0.451096	32
ifg-1	4	2	3	3	22.239	0.478157	32
ifg-1	4	2	3	3	19.9552	0.348618	32
ifg-1	4	2	3	3	15.2387	0.474332	32
ifg-1	4	2	4	3	19.2955	0.315214	32
ifg-1	4	2	3	2	21.8936	0.487779	32
ifg-1	4	1	2	2	1.94767		32
ifg-1	4	1	2	2	26.6276		32
ifg-1	4	2	2	2	30.1414		32
ifg-1	4	2	2	2	17.797		32
ifg-1	4	2	4	3	27.2424		32
ifg-1	4	3	3	3	15.7789		32
ifg-1	4	2	2	2	22.239		32
ifg-1	4	2	2	2	19.9552		32
ifg-1	4	2	4	2	15.2387		32
ifg-1	4	3	2	1	19.2955		32
ifg-1	4	3	3	2	21.8936		32
ifg-1	4	2	2	3			32
ifg-1	4	2	2	4			32
ifg-1	4	3	3	2			32
ifg-1	4	3	3	2			32
ifg-1	4	2	2	2			32
ifg-1	4	2	2	4			32
ifg-1	4	2	2	4			32
rps-15	4	2	2	4	16.8522	0.611955	25.6
rps-15	4	2	4	4	21.0153	0.457262	25.6
rps-15	4	2	3	4	12.7598	0.613424	25.6
rps-15	4	2	2	3	28.7561	0.332623	25.6
rps-15	4	2	2	3	11.6684	0.513166	25.6
rps-15	4	2	4	4	18.7738	0.739985	25.6
rps-15	4	2	2	5	0.716986	0.620032	25.6
rps-15	4	2	4	2	18.3792	0.477261	25.6
rps-15	4	2	5	3	8.31069	0.596356	25.6
rps-15	4	2	2	4	5.26366	0.48993	25.6
rps-15	4	2					25.6
rps-15	4	2	3	2	21.4496	0.428701	25.6
rps-15	4	2	3	4	7.7675	0.269296	25.6
rps-15	4	2	5	2	75.3619	0.297174	25.6
rps-15	4	2	3	2	6.63744	0.378052	25.6
rps-15	4	1	4	2	9.55303	0.529106	25.6
rps-15	4	1	4	2	0	0.475638	25.6
rps-15	4	1	3	2	3.17584	0.286583	25.6
rps-15	4	1	4	2	33.2829	0.447624	25.6
rps-15	4	1	3	2	3.20717	0.389595	25.6
rps-15	4	1	4	2	5.15436	0.491419	25.6
rps-15	4	2	3	2	12.2792	0.392125	25.6
rps-15	4	2	4	2	0	0.27991	25.6
rps-15	4	2	2	3	1.20337		25.6
rps-15	4	1	3	2	1.53636		25.6
rps-15	4	2	2	2	7.7077		25.6
rps-15	4	2	3	2	0		25.6
rps-15	4	2	3	2			25.6
rps-15	4	2	2	2			25.6
rps-15	4	2	2	2			25.6
iftb-1	4	2		3	35.6796	0.402554	25.52
iftb-1	4	2	3	3	34.6188	0.378096	25.52
iftb-1	4	2	4	3	44.571	0.448926	25.52
iftb-1	4	2	4	3	49.8874	0.376959	25.52
iftb-1	4	2	4	3	44.2733	0.350031	25.52
iftb-1	4	3	3	2	39.5423	0.482835	25.52
iftb-1	4	2	4	3	58.9559	0.361259	25.52
iftb-1	4	2	4	3	44.9567	0.443099	25.52
iftb-1	4	2	4	2	44.391	0.41087	25.52
iftb-1	4	2	4	3		0.37876	25.52
iftb-1	4	2	3	2	35.6796	0.446309	25.52
iftb-1	4	2	2	2	34.6188	0.571645	25.52
iftb-1	4	2	2	3	44.571	0.609124	25.52
iftb-1	4	3	2	2	49.8874	0.485546	25.52
iftb-1	4	2	2	4	44.2733	0.684047	25.52
iftb-1	4	3	2	3	39.5423	0.647593	25.52
iftb-1	4	3	2	3	58.9559	0.637014	25.52
iftb-1	4	3	2	3	44.9567	0.554317	25.52
iftb-1	4	3	2	3	44.391	0.46435	25.52
iftb-1	4	3	2	3		0.587004	25.52
iftb-1	4	3	2	3		0.545025	25.52
iftb-1	4	3	2	3		0.340214	25.52
ife-2	7	4	3	3	11.402	0.427002	22.4
ife-2	7	3	2	3	1.50021	0.587245	22.4
ife-2	7	3	2	4	15.4314	0.471517	22.4
ife-2	7	3	2	3	5.0087	0.443854	22.4
ife-2	7	3	4	2	9.92285	0.432322	22.4
ife-2	7	3	3	4	16.0187	0.499864	22.4
ife-2	7	3	3	3	13.4234	0.45494	22.4
ife-2	7	3	2	3	8.69187	0.388454	22.4
ife-2	7	4	3	3	12.9139	0.401843	22.4
ife-2	7	3	2		10.2027		22.4
ife-2	7	4	2	4	11.402	0.337559	22.4
ife-2	7	3	2	3	1.50021	0.365946	22.4
ife-2	7	4	2	4	15.4314	0.421328	22.4
ife-2	7	3	2	5	5.0087	0.621618	22.4
ife-2	7	3	2	3	9.92285	0.566219	22.4
ife-2	7	3	2	4	16.0187	0.24813	22.4
ife-2	7	3	2	5	13.4234	0.660793	22.4
ife-2	7	3	3	3	8.69187	0.571801	22.4
ife-2	7	3	2	3	12.9139	0.541258	22.4
ife-2	7	3	2	3	10.2027	0.536952	22.4
ife-2	7	3	2	4		0.599577	22.4
ife-2	7	3	3	3		0.604638	22.4
ife-2	7	4	3	3		0.46773	22.4
ife-2	7	3	2	3		0.551482	22.4
ife-2	7	3	3	3			22.4
ife-2	7	3	2	4			22.4
ife-2	7	3	2	4			22.4
ifg-1	7	2	4	3	8.20983	0.441185	32
ifg-1	7	2	4	3	48.0722	0.331808	32
ifg-1	7	2	3	3	17.9324	0.300265	32
ifg-1	7	2	4	3	32.3534	0.444569	32
ifg-1	7	4	4	3	29.1941	0.371005	32
ifg-1	7	3	4	3	22.7234	0.428473	32
ifg-1	7	2	4	3	37.1047	0.445862	32
ifg-1	7	3	4	3	33.4409	0.44746	32
ifg-1	7	5	4	3	17.179	0.249221	32
ifg-1	7	3	3	3	32.4909	0.483928	32
ifg-1	7	3	2	2	8.20983	0.114216	32
ifg-1	7	2	2	2	48.0722	0.57406	32
ifg-1	7	1	2	2	17.9324	0.466408	32
ifg-1	7	2	2	2	32.3534	0.585771	32
ifg-1	7	2	2	2	29.1941	0.58728	32
ifg-1	7	1	3	2	22.7234	0.336629	32
ifg-1	7	2	4	2	37.1047	0.497958	32
ifg-1	7	2	2	3	33.4409	0.240663	32
ifg-1	7	2	2	2	17.179	0.402413	32
ifg-1	7	2	2	2	32.4909	0.275506	32
ifg-1	7					0.142983	32
ifg-1	7					0.456783	32
ifg-1	7					0.290441	32
ifg-1	7					0.355087	32
rps-15	7	2	4	3	26.6414	0.422162	25.6
rps-15	7	2	2	3	20.6212	0.464566	25.6
rps-15	7	2	4	3	11.306	0.481804	25.6
rps-15	7	2	9	3	26.186	0.499277	25.6
rps-15	7	2	4	3	21.6616	0.514382	25.6
rps-15	7	2	4	3	16.3197	0.461472	25.6
rps-15	7	2	4	4	34.3545	0.570147	25.6
rps-15	7	2	2	3	6.57723	0.429131	25.6
rps-15	7	2	4	3	28.0717	0.545596	25.6
rps-15	7	2	4	3	20.1721	0.570147	25.6
rps-15	7	2				0.429131	25.6
rps-15	7					0.545596	25.6
rps-15	7					0.303536	25.6
rps-15	7					0.407456	25.6
rps-15	7	2	2	2	52.1261	0.632863	25.6
rps-15	7	2	2	2	0	0.357925	25.6
rps-15	7	2	2	2	30.1026	0.328648	25.6
rps-15	7	2	4	2	1.88052	0.33644	25.6
rps-15	7	1	2	3	17.1802	0.389265	25.6
rps-15	7	2	2	2	23.7207	0.303105	25.6
rps-15	7	2	4	2	3.60329	0.363225	25.6
rps-15	7	2	4	2	57.0776	0.322334	25.6
rps-15	7	1	2	3	18.4394	0.359904	25.6
rps-15	7				2.32297		25.6
iftb-1	7	2	5	3	31.7002	0.402624	25.52
iftb-1	7	2	5	3	26.7542	0.476753	25.52
iftb-1	7	3	4	3	31.7002	0.535278	25.52
iftb-1	7	2	3	9	26.7542	0.465307	25.52
iftb-1	7	3	4	3	34.2561	0.519006	25.52
iftb-1	7	3	4	3	13.1971	0.542041	25.52
iftb-1	7	3	4	3	41.6752	0.403116	25.52
iftb-1	7	3	5	3	31.1084	0.552093	25.52
iftb-1	7	3	4	3	33.7802	0.441734	25.52
iftb-1	7	3	4	3	27.1935	0.418367	25.52
iftb-1	7	3	3	3	54.7571	0.575466	25.52
iftb-1	7				60.8335		25.52
iftb-1	7	2	2	4	31.7002	0.313382	25.52
iftb-1	7	2	2	3	26.7542	0.285159	25.52
iftb-1	7	2	2	4	31.7002	0.359044	25.52
iftb-1	7	3	2	5	26.7542	0.429705	25.52
iftb-1	7	3	2	3	34.2561	0.489355	25.52
iftb-1	7	3	2	4	13.1971	0.435874	25.52
iftb-1	7	2	2	5	41.6752	0.267847	25.52
iftb-1	7	2	3	3	31.1084	0.591715	25.52
iftb-1	7	3	2	3	33.7802	0.52322	25.52
iftb-1	7	2	2	3	27.1935	0.45186	25.52
iftb-1	7	2	2	4	54.7571	0.591014	25.52
iftb-1	7	2	3	3	60.8335	0.254714	25.52
iftb-1	7	2	3	3		0.601601	25.52
iftb-1	7	3	2	3		0.53647	25.52
iftb-1	7	3	3	3		0.528061	25.52
iftb-1	7	3	2	4		0.568951	25.52
iftb-1	7	2	2	4		0.626325	25.52
iftb-1	7	3					25.52
ife-2	11	4	3	3	26.278	0.253849	22.4
ife-2	11	4	4	3	41.933	0.481472	22.4
ife-2	11	3	4	3	36.66	0.258815	22.4
ife-2	11	3	4	3	41.933	0.497906	22.4
ife-2	11	4	4	3	12.0266	0.252284	22.4
ife-2	11	4	4	3	41.933	0.140619	22.4
ife-2	11	4	4	3	34.6618	0.397682	22.4
ife-2	11	3	4	3	26.5106	0.368023	22.4
ife-2	11	3	4	3	22.9885	0.269402	22.4
ife-2	11	4	4	3	22.2509	0.505435	22.4
ife-2	11	3	2	5	26.278	0.297014	22.4
ife-2	11	4	2	4	41.933	0.513209	22.4
ife-2	11	4	2	3	36.66	0.351905	22.4
ife-2	11	3	2	5	41.933	0.446646	22.4
ife-2	11	3	2	4	12.0266	0.494193	22.4
ife-2	11	4	2	4	41.933	0.4366	22.4
ife-2	11	4	3	4	34.6618	0.474426	22.4
ife-2	11	4	2	5	26.5106	0.499185	22.4
ife-2	11	4	2	5	22.9885	0.584201	22.4
ife-2	11	4	3	4	22.2509	0.617991	22.4
ife-2	11	4	2	4		0.460819	22.4
ife-2	11	4	3	5		0.460542	22.4
ife-2	11	3	2	4		0.725007	22.4
ife-2	11	4	2	4		0.476441	22.4
ife-2	11					0.479134	22.4
ifg-1	11	4	3	3	36.9393	0.272555	32
ifg-1	11	3	4	3	54.805	0.447516	32
ifg-1	11	4	4	3	27.2209	0.310513	32
ifg-1	11	5	4	3	38.2793	0.280004	32
ifg-1	11	5	4	3	32.0932	0.406025	32
ifg-1	11	4	4	9	39.2504	0.350034	32
ifg-1	11	3	4	3	41.9525	0.430824	32
ifg-1	11	5	4	3	53.4569	0.301869	32
ifg-1	11	4	4	3	26.4705	0.415928	32
ifg-1	11	3	3	3	36.7846	0.426177	32
ifg-1	11	2	3	2		0.367639	32
ifg-1	11	2	2	2	36.9393	0.4039	32
ifg-1	11	2	3	2	54.805	0.52011	32
ifg-1	11	2	2	2	27.2209	0.184677	32
ifg-1	11	2	2	2	38.2793	0.291381	32
ifg-1	11	2	2	2	32.0932	0.280366	32
ifg-1	11	3	2	2	39.2504	0.211432	32
ifg-1	11	2	2	2	41.9525	0.166055	32
ifg-1	11	3	2	2	53.4569	0.682557	32
ifg-1	11	2	2	2	26.4705	0.419177	32
ifg-1	11	2	2	2	36.7846	0.318353	32
ifg-1	11	2	2	2		0.69255	32
ifg-1	11					0.264879	32
ifg-1	11					0.276817	32
rps-15	11	3	3	3	6.80615	0.303536	25.6
rps-15	11	3	3	4	16.5144	0.407456	25.6
rps-15	11	3	4	3	24.4084	0.320908	25.6
rps-15	11	3	4	3	17.616	0.43949	25.6
rps-15	11	3	2	5	6.26026	0.37548	25.6
rps-15	11	3	4	3	1.58114	0.255746	25.6
rps-15	11	3	2	3	22.6084	0.468513	25.6
rps-15	11	2	5	2	5.04377	0.423837	25.6
rps-15	11	3	2	3	1.91067	0.342725	25.6
rps-15	11	3	2	3	4.61209	0.314869	25.6
rps-15	11	2	4	2	26.3818	0.33166	25.6
rps-15	11	2	3	2	13.2261	0.362373	25.6
rps-15	11	2	4	2	33.675	0.391594	25.6
rps-15	11	2	5	3	1.58902	0.331542	25.6
rps-15	11	2	4	2	3.86178	0.402434	25.6
rps-15	11	2	2	2	8.91098	0.376018	25.6
rps-15	11	2	4	2	8.57023	0.32809	25.6
rps-15	11	2	4	2	26.0354	0.586081	25.6
rps-15	11	1	3	2	12.4558	0.186576	25.6
rps-15	11	2	4	2	27.5987	0.591354	25.6
rps-15	11	2	4	2	19.27	0.669776	25.6
rps-15	11	2	4	2	22.882	0.35269	25.6
rps-15	11	2	2	2	16.4004	0.225019	25.6
rps-15	11	2	3	2	23.7847	0.276492	25.6
rps-15	11	2	3	2	8.64355	0.265119	25.6
rps-15	11	2	4	2	2.95949	0.321224	25.6
rps-15	11	2	4	3	10.1976	0.510327	25.6
rps-15	11	2	4	2	32.6979		25.6
rps-15	11	1	5	2	23.6676		25.6
rps-15	11	2	5	2			25.6
rps-15	11	2	5	3			25.6
rps-15	11	3	3	2			25.6
rps-15	11	1	5	2			25.6
rps-15	11	2	5	2			25.6
rps-15	11	2	3	2			25.6
iftb-1	11	3	4	3	8.1487	0.435456	25.52
iftb-1	11	3	4	3	27.8492	0.482379	25.52
iftb-1	11	3	4	3	49.0238	0.583922	25.52
iftb-1	11	4	4	3	7.78899	0.507706	25.52
iftb-1	11	4	4	2	53.0482	0.6235	25.52
iftb-1	11	4	3	3	33.2614	0.50985	25.52
iftb-1	11	4	3	3	2.58674	0.265594	25.52
iftb-1	11	4	4	3	11.7656	0.562569	25.52
iftb-1	11	4	4	3		0.309893	25.52
iftb-1	11	3	4	3		0.388063	25.52
iftb-1	11	3	2	5	8.1487	0.499604	25.52
iftb-1	11	3	2	4	27.8492	0.464426	25.52
iftb-1	11	3	2	3	49.0238	0.416458	25.52
iftb-1	11	4	2	5	7.78899	0.166111	25.52
iftb-1	11	4	2	4	53.0482	0.566826	25.52
iftb-1	11	4	2	4	33.2614	0.719891	25.52
iftb-1	11	4	3	4	2.58674	0.131929	25.52
iftb-1	11	4	2	5	11.7656		25.52
iftb-1	11	4	2	5			25.52
iftb-1	11	3	3	4			25.52
iftb-1	11		2	4			25.52
iftb-1	11		3	5			25.52
iftb-1	11		2	4			25.52
iftb-1	11		2	4			25.52
ife-2	14	4	4	4	11.9981	0.56707	22.4
ife-2	14	4	3	4	16.2583	0.53104	22.4
ife-2	14	4	4	3	28.3269	0.489154	22.4
ife-2	14	9	4	3	18.7179	0.4721	22.4
ife-2	14	4	4	4	6.20675	0.482047	22.4
ife-2	14	4	4	4	6.70514	0.529484	22.4
ife-2	14	4	4	4	45.9893		22.4
ife-2	14	4	4	5	20.2841	0.499621	22.4
ife-2	14	4	5	3	9.92307	0.472067	22.4
ife-2	14	4	2	4	14.6419	0.567129	22.4
ife-2	14	3	5	4	8.60806	0.452943	22.4
ife-2	14	4	2	5	11.9981	0.561704	22.4
ife-2	14	3	2	3	16.2583	0.464438	22.4
ife-2	14	4	3	4	28.3269	0.391537	22.4
ife-2	14	4	2	3	18.7179	0.510351	22.4
ife-2	14	4	2	5	6.20675	0.659086	22.4
ife-2	14	3	2	3	6.70514	0.672945	22.4
ife-2	14	4	2	3	45.9893	0.687104	22.4
ife-2	14	4	2	3	20.2841	0.687169	22.4
ife-2	14	4	2	4	9.92307	0.446822	22.4
ife-2	14	4	2	4	14.6419	0.521962	22.4
ife-2	14	4	4	4	8.60806	0.345992	22.4
ife-2	14	4	4	4		0.516744	22.4
ife-2	14	3	3	3		0.405332	22.4
ife-2	14	4	3	4		0.626461	22.4
ife-2	14	4	2	3		0.646609	22.4
ife-2	14	4	2	5		0.5048	22.4
ife-2	14	4	2	4			22.4
ife-2	14	3	2	4			22.4
ifg-1	14	3	4	3	55.8118	0.226692	32
ifg-1	14	3	4	3	48.832	0.307264	32
ifg-1	14	4	4	3	32.3702	0.292361	32
ifg-1	14	4	4	3	38.8873	0.264582	32
ifg-1	14	4	4	3	40.436	0.285861	32
ifg-1	14	2	5	2	42.87	0.390721	32
ifg-1	14	4	4	3	42.238	0.457872	32
ifg-1	14	2	3	2	55.8118	0.419177	32
ifg-1	14	3	4	2	48.832	0.318353	32
ifg-1	14	2	3	2	32.3702	0.69255	32
ifg-1	14	2	3	2	38.8873	0.264879	32
ifg-1	14	3	4	3	40.436	0.276817	32
ifg-1	14	2	2	2	42.87	0.400658	32
ifg-1	14	2	3	2	42.238	0.183279	32
ifg-1	14	3	3	2		0.287924	32
ifg-1	14	4	2	2		0.210565	32
ifg-1	14	3	4	2		0.407095	32
ifg-1	14	2	4	2		0.391409	32
ifg-1	14	3	3	2		0.673589	32
ifg-1	14	2	4	3		0.139689	32
ifg-1	14	4	4	3			32
ifg-1	14	2	3	2			32
rps-15	14	3	3	2	17.6812	0.284676	25.6
rps-15	14	4	5	3	1.70347	0.22986	25.6
rps-15	14	3	4	3	29.925	0.243141	25.6
rps-15	14	4	4	3	15.4118	0.378235	25.6
rps-15	14	1	4	3	7.92089	0.419365	25.6
iftb-1	14	4	5	3	26.7394	0.174497	25.52
iftb-1	14	3	4	3	84.6623	0.350058	25.52
iftb-1	14	3	2	5	26.7394	0.490844	25.52
iftb-1	14	3	2	3	84.6623	0.601062	25.52
iftb-1	14	4	3	4	49.233	0.336613	25.52
iftb-1	14	4	2	3		0.19839	25.52
iftb-1	14	4	2	5		0.610095	25.52
iftb-1	14	3	2	3		0.456663	25.52
iftb-1	14	3	2	3		0.343699	25.52
iftb-1	14	3	2	3		0.519076	25.52
iftb-1	14	3	2	4		0.190147	25.52
iftb-1	14	4	2	4		0.508242	25.52
iftb-1	14	5	4	4		0.377595	25.52
iftb-1	14	3	4	4		0.606955	25.52
iftb-1	14	4	3	3			25.52
iftb-1	14	2	3	4			25.52
iftb-1	14	4	2	3			25.52
iftb-1	14	3	2	5			25.52
iftb-1	14	4	2	4			25.52
iftb-1	14	4	2	4			25.52
UV	1	1	1	1	0	0.464355	27.7
UV	1	1	1	1	0	0.585586	27.7
UV	1	2	1	2	0	0.5217	27.7
UV	1	1	1	1	0	0.488398	27.7
UV	1	1	1	1	0	0.630475	27.7
UV	1	1	1	1	0	0.554197	27.7
UV	1	1	2	1	0	0.606404	27.7
UV	1	2	2	2	1.8651	0.640909	27.7
UV	1	2	2	2	2.37821	0.650794	27.7
UV	1	2	1	2	0.468993	0.52071	27.7
UV	1	2	2	1	0.292545	0.627551	27.7
UV	1				3.45804		27.7
UV	4	2	2	1	0.374732	0.64976	27.7
UV	4	1	2	1	0.73247	0.535266	27.7
UV	4	1	1	1	0	0.48169	27.7
UV	4	1	1	1	0	0.348674	27.7
UV	4	2	2	1	0.615299	0.621326	27.7
UV	4	2	2	1	2.32138	0.608453	27.7
UV	4	2	2	1	0.644012	0.61762	27.7
UV	4	2	2	1	0	0.514372	27.7
UV	4	2	3	1	2.38378	0.512659	27.7
UV	4	2	1	2	0.549906	0.628	27.7
UV	4	2	2	1	0	0.462783	27.7
UV	4	2	1	1	0.517783	0.672619	27.7
UV	4	3	3		0.549083	0.666667	27.7
UV	4	2	2	2	0.790745	0.60423	27.7
UV	4	2	2	2	6.21716	0.533808	27.7
UV	4	2	1	1	0.305798	0.543046	27.7
UV	4	2	3	3	33.274	0.554422	27.7
UV	4	2	1	2	0.402443	0.394495	27.7
UV	4	2	2	2		0.440559	27.7
UV	7	2	2	4	0	0.514035	27.7
UV	7	3		2	22.5607	0.499039	27.7
UV	7	3	2	5	0.523522	0.632153	27.7
UV	7	3	3	4	20.7126	0.50243	27.7
UV	7	2	3	5	2.21047	0.645193	27.7
UV	7	2	4	2	18.0625	0.541393	27.7
UV	7	2	3	3	21.1558	0.395655	27.7
UV	7	3		2	3.85905	0.612481	27.7
UV	7	2	2	2	1.23685	0.674296	27.7
UV	7	3	3	1	5.05186	0.42964	27.7
UV	7	2	3	2	1.65087	0.522008	27.7
UV	7	2	2	2	12.6327	0.701589	27.7
UV	7	3	3	2	3.40869	0.562078	27.7
UV	7	3		2	20.4016	0.413793	27.7
UV	7	2	3	2	3.91461	0.697334	27.7
UV	7	2	4	3		0.766037	27.7
UV	7	2	3	4	7.42149	0.622378	27.7
UV	7	2	2	2	2.04088	0.581633	27.7
UV	7	2	1	1	21.6967	0.576087	27.7
UV	7	3	2	2	17.2454	0.585507	27.7
UV	7	2	2	2	4.84518	0.460705	27.7
UV	7	2	2	2	5.59417	0.438486	27.7
UV	7	2	2	1	1.71773	0.652174	27.7
UV	7	2	2	2	0.578317	0.660232	27.7
UV	7	2	2	2	0.411025	0.618705	27.7
UV	7	2	2	2	3.62173	0.644366	27.7
UV	11	2	3	3	23.5996	0.541614	27.7
UV	11	2	2	4	5.2916	0.570011	27.7
UV	11	2	4	2	15.4762	0.244172	27.7
UV	11	3		2	6.65839	0.540625	27.7
UV	11	2	4	3	12.4586	0.604862	27.7
UV	11	2	3	4	5.49253	0.675585	27.7
UV	11	2	2	5	15.0731	0.616727	27.7
UV	11	2	3	5	3.43428	0.688943	27.7
UV	11	3	2	5	19.9064	0.542596	27.7
UV	11	2	3	2	11.2358	0.596415	27.7
UV	11	2	2	4	2.73203	0.551494	27.7
UV	11	2	2	4	4.15654	0.529208	27.7
UV	11	3	2	2	20.1825	0.344737	27.7
UV	11	3	2	2	4.51794	0.59396	27.7
UV	11	3	2	2	0.540051	0.463235	27.7
UV	11	4	2	2	1.27965	0.533123	27.7
UV	11	3	2	2	13.8891	0.413374	27.7
UV	11	3	2	2	2.16032	0.550943	27.7
UV	11	3	5	5	21.1883	0.421603	27.7
UV	11	3	5	5	10.2552	0.625	27.7
UV	11	3	2	2	6.10329	0.357143	27.7
UV	11	3	5	5	2.65162		27.7
UV	14		5	2	31.0179	0.180834	27.7
UV	14	3	5	4	34.5543	0.376097	27.7
UV	14	3	4	3	36.0585	0.395887	27.7
UV	14	2	4	4	63.2591	0.310193	27.7
UV	14	2	3	3	20.3918	0.377736	27.7
UV	14	2	4	2	23.0316	0.377956	27.7
UV	14	2	4	4	26.9972	0.725785	27.7
UV	14	3	2	3	0.494078	0.345943	27.7
UV	14	3	4	2	6.86175	0.214537	27.7
UV	14	3	4	4	11.4115	0.368568	27.7
UV	14	3	3	4	60.2012	0.475861	27.7
UV	14	3	5	2	36.0454		27.7
UV	14	3	3	4	90.2971		27.7
UV	14				3.48175		27.7
UV	14	3	4	4	28.3303	0.214502	27.7
UV	14	3	4	4	6.15418	0.494545	27.7
UV	14	2	4	4	25.2669	0.514388	27.7
UV	14	3	4	4	46.288	0.130435	27.7
UV	14	3	4	4	14.8914	0.301724	27.7
UV	14	4	4	4	19.6532	0.203608	27.7
UV	14	3	5	4	18.8595	0.629412	27.7
UV	14	3	2	2	49.5077	0.546256	27.7
UV	14	3	4	4	40.6714	0.226933	27.7
UV	14	3	2	2		0.319355	27.7
DR466	1	2			0.228066	0.508904	13.1
DR466	1	2			0.185293	0.519151	13.1
DR466	1	2			1.14581	0.648531	13.1
DR466	1	2			0.46463	0.559697	13.1
DR466	1	2			0.10341	0.586213	13.1
DR466	1	2			0.0568096	0.555854	13.1
DR466	1	1			0.694566	0.549634	13.1
DR466	1	2			0.477361	0.594083	13.1
DR466	1	1			0.81607	0.687133	13.1
DR466	1	2			0.0923558	0.712705	13.1
DR466	1	2	1		1.91811	0.574663	13.1
DR466	1	1	1		1.04162	0.620919	13.1
DR466	1	2	1		0.893835	0.710486	13.1
DR466	1	2	1		1.12294	0.702588	13.1
DR466	1	1	2		4.0052	0.592739	13.1
DR466	1	2	1		0.586546	0.659606	13.1
DR466	1	2	1		2.06174	0.666544	13.1
DR466	1	1	1		0.707873	0.655823	13.1
DR466	1	1	1		1.63899	0.763659	13.1
DR466	1	1	1		2.16976	0.582864	13.1
CF80	1	2			1.12019	0.465224	13.9
CF80	1	2			0.695455	0.497803	13.9
CF80	1	2			0.948825	0.530313	13.9
CF80	1	2			0.100112	0.792336	13.9
CF80	1	1			0.0306855	0.790718	13.9
CF80	1	1			0.0208312	0.655387	13.9
CF80	1	1			0.248606	0.750301	13.9
CF80	1	2			0.14768	0.763806	13.9
CF80	1	2			2.59518	0.729647	13.9
CF80	1	1			3.91509	0.688905	13.9
CF80	1	2	2		0.897719	0.627391	13.9
CF81	1	2	1		0.0680549	0.626528	13.9
CF80	1	1	1		1.50301	0.512291	13.9
CF80	1	2	1		0.0265611	0.568141	13.9
CF80	1	1	1		0.545398	0.707271	13.9
CF80	1	2	1		0.899277	0.721031	13.9
CF80	1	1	1		0.31525	0.602915	13.9
CF80	1	2	1		0.577776	0.550459	13.9
CF80	1	1	2		0.802777	0.493865	13.9
CF80	1	1	1		2.80007	0.522398	13.9
control N2 male	1		1		3.34078	0.28017	20.3
control N2 male	1		2		6.76603	0.183589	20.3
control N2 male	1		1		4.35207	0.380771	20.3
control N2 male	1		1		5.86844	0.222979	20.3
control N2 male	1		1		4.12036	0.22861	20.3
control N2 male	1		1		4.26091	0.28139	20.3
[truncated: 1,401 more rows]
